# Supplementary material for: catena-Poly[[[tetra­kis­(4-methyl­pyridine-κN)copper(II)]-μ-sulfato-κ2 O:O′] 4.393-hydrate]
Source: Acta Crystallogr Sect E Struct Rep Online. 2011 Feb 26;67(Pt 3):m375–6. doi: 10.1107/S1600536811006325 (PMC3051987; doi:10.1107/S1600536811006325)
Supplement: Supplementary file 1 [file e-67-0m375-sup1.cif]

##############################################################################
###                                                                        ###
###        Electronic paper (Acta Crystallographica Section E)             ###
###                                                                        ###
##############################################################################
#                                                                            #
# This CIF contains the data in a paper accepted for publication in Acta     #
# Crystallographica Section E. It conforms to the requirements of Notes      #
# for Authors for Section E, and has been peer reviewed under the auspices   #
# of the IUCr Commission on Journals.                                        #
#                                                                            #
# Full details of the Crystallographic Information File format               #
# are given in the paper "The Crystallographic Information File (CIF):       #
# a New Standard Archive File for Crystallography" by S. R. Hall, F. H.      #
# Allen and I. D. Brown [Acta Cryst. (1991), A47, 655-685].                  #
#                                                                            #
# The current version of the core CIF dictionary is obtainable from          #
# ftp://ftp.iucr.org/pub/cif_core.dic. The current version number is 2.4.    #
#                                                                            #
# Software is freely available for graphical display of the structure(s) in  #
# this CIF.  For information consult the CIF home page http://www.iucr.org/  #
# cif/home.html                                                              #
#                                                                            #
# This file may be used for bona fide research purposes within the           #
# scientific community so long as proper attribution is given to the journal # 
# article from which it was obtained.                                        #
#                                                                            #
##############################################################################
                                             
data_I
_audit_creation_method     SHELXL-97
_chemical_name_systematic
;
<i>catena</i>-Poly[[[tetrakis(4-methylpyridine-\k<i>N</i>)copper(II)]-
\m-sulfato-\k^2^<i>O</i>:<i>O</i>'] 4.392-hydrate]
;
_chemical_name_common     ?
_chemical_formula_moiety     'C24 H28 Cu N4 O4 S, 4.393(H2 O)'
_chemical_formula_sum     'C24 H36.786 Cu N4 O8.393 S'
_chemical_formula_iupac     '[Cu (S O4) (C6 H7 N)4], 4.393H2 O'
_chemical_formula_weight     611.27
_chemical_melting_point     373
_symmetry_cell_setting     triclinic
_symmetry_space_group_name_H-M     'P -1'
_symmetry_space_group_name_Hall     '-P 1'
loop_
    _symmetry_equiv_pos_as_xyz
    'x, y, z'
    '-x, -y, -z'
_cell_length_a     10.4688(12)
_cell_length_b     11.6327(14)
_cell_length_c     12.8300(15)
_cell_angle_alpha     78.672(3)
_cell_angle_beta     87.609(3)
_cell_angle_gamma     67.571(3)
_cell_volume     1415.2(3)
_cell_formula_units_Z     2
_cell_measurement_reflns_used     4676
_cell_measurement_theta_min     2.2506
_cell_measurement_theta_max     30.4282
_cell_measurement_temperature     100(2)
_exptl_crystal_description     block
_exptl_crystal_colour     blue
_exptl_crystal_size_max     0.60
_exptl_crystal_size_mid     0.45
_exptl_crystal_size_min     0.40
_exptl_crystal_density_diffrn     1.434
_exptl_crystal_density_meas     ?
_exptl_crystal_density_method     'not measured'
_exptl_crystal_F_000     642
_exptl_absorpt_coefficient_mu     0.899
_exptl_absorpt_correction_type     multi-scan
_exptl_absorpt_process_details     '(<i>TWINABS</i>; Bruker, 2008)'
_exptl_absorpt_correction_T_min     0.6073
_exptl_absorpt_correction_T_max     0.7461
_exptl_special_details
;
;
_diffrn_ambient_temperature     100(2)
_diffrn_radiation_type     MoK\a
_diffrn_radiation_wavelength     0.71073
_diffrn_radiation_source     'fine-focus sealed tube'
_diffrn_radiation_monochromator     graphite
_diffrn_measurement_device_type     'Bruker SMART APEX CCD'
_diffrn_measurement_method     \w
_diffrn_detector_area_resol_mean     ?
_diffrn_reflns_number     16814
_diffrn_reflns_av_R_equivalents     0.0332
_diffrn_reflns_av_sigmaI/netI     0.0304
_diffrn_reflns_theta_min     1.62
_diffrn_reflns_theta_max     28.28
_diffrn_reflns_theta_full     28.28
_diffrn_measured_fraction_theta_max     0.989
_diffrn_measured_fraction_theta_full     0.989
_diffrn_reflns_limit_h_min     -13
_diffrn_reflns_limit_h_max     13
_diffrn_reflns_limit_k_min     -15
_diffrn_reflns_limit_k_max     15
_diffrn_reflns_limit_l_min     0
_diffrn_reflns_limit_l_max     17
_diffrn_standards_number     0
_diffrn_standards_interval_count     .
_diffrn_standards_interval_time     .
_diffrn_standards_decay_%     ?
_refine_special_details
;
Refinement of <i>F</i>^2^ against ALL reflections. The weighted <i>R</i>-factor
<i>wR</i> and goodness of fit <i>S</i> are based on <i>F</i>^2^, conventional
<i>R</i>-factors <i>R</i> are based on <i>F</i>, with <i>F</i> set to zero for
negative <i>F</i>^2^. The threshold expression of <i>F</i>^2^ >
\s(<i>F</i>^2^) is used only for calculating <i>R</i>-factors(gt) <i>etc</i>.
and is not relevant to the choice of reflections for refinement.
<i>R</i>-factors based on <i>F</i>^2^ are statistically about twice as large
as those based on <i>F</i>, and <i>R</i>- factors based on ALL data will be
even larger.
;
_reflns_number_total     6963
_reflns_number_gt     6170
_reflns_threshold_expression     I>2\s(I)
_refine_ls_structure_factor_coef     Fsqd
_refine_ls_matrix_type     full
_refine_ls_R_factor_all     0.0546
_refine_ls_R_factor_gt     0.0463
_refine_ls_wR_factor_gt     0.1121
_refine_ls_wR_factor_ref     0.1176
_refine_ls_goodness_of_fit_ref     1.059
_refine_ls_restrained_S_all     1.059
_refine_ls_number_reflns     6963
_refine_ls_number_parameters     361
_refine_ls_number_restraints     0
_refine_ls_hydrogen_treatment     constr
_refine_ls_weighting_scheme     calc
_refine_ls_weighting_details
         'calc w=1/[\s^2^(Fo^2^)+(0.0573P)^2^+1.4896P] where P=(Fo^2^+2Fc^2^)/3'
_atom_sites_solution_hydrogens     geom
_atom_sites_solution_primary     direct
_atom_sites_solution_secondary     difmap
_refine_ls_shift/su_max     0.000
_refine_ls_shift/su_mean     0.000
_refine_diff_density_max     0.682
_refine_diff_density_min     -0.609
_refine_ls_extinction_method     none
_refine_ls_extinction_coef     ?
loop_
    _atom_type_symbol
    _atom_type_description
    _atom_type_scat_dispersion_real
    _atom_type_scat_dispersion_imag
    _atom_type_scat_source
    'C' 'C' 0.0033 0.0016
                         'International Tables Vol C Tables 4.2.6.8 and 6.1.1.4'
    'H' 'H' 0.0000 0.0000
                         'International Tables Vol C Tables 4.2.6.8 and 6.1.1.4'
    'N' 'N' 0.0061 0.0033
                         'International Tables Vol C Tables 4.2.6.8 and 6.1.1.4'
    'O' 'O' 0.0106 0.0060
                         'International Tables Vol C Tables 4.2.6.8 and 6.1.1.4'
    'S' 'S' 0.1246 0.1234
                         'International Tables Vol C Tables 4.2.6.8 and 6.1.1.4'
    'Cu' 'Cu' 0.3201 1.2651
                         'International Tables Vol C Tables 4.2.6.8 and 6.1.1.4'
_computing_data_collection     'SMART (Bruker, 2002)'
_computing_cell_refinement     'SAINT (Bruker, 2009)'
_computing_data_reduction     '<i>CELL NOW</i> (Bruker, 2009) and SAINT'
_computing_structure_solution     'SHELXTL (Sheldrick, 2008)'
_computing_structure_refinement     'SHELXTL (Sheldrick, 2008)'
_computing_molecular_graphics
;
SHELXTL (Sheldrick, 2008) and <i>Mercury</i> (Macrae <i>et al.</i>,
2008)
;
_computing_publication_material     'SHELXTL (Sheldrick, 2008)'
loop_
    _atom_site_type_symbol
    _atom_site_label
    _atom_site_fract_x
    _atom_site_fract_y
    _atom_site_fract_z
    _atom_site_U_iso_or_equiv
    _atom_site_adp_type
    _atom_site_calc_flag
    _atom_site_refinement_flags
    _atom_site_occupancy
    _atom_site_disorder_assembly
    _atom_site_disorder_group
    C C1 0.7599(3) 1.0000(3) 0.5809(2) 0.0204(5) Uani d . 1 . .
    H H1 0.7594 0.9263 0.6281 0.024 Uiso calc R 1 . .
    C C2 0.8641(3) 1.0426(3) 0.5935(2) 0.0231(5) Uani d . 1 . .
    H H2 0.9329 0.9984 0.6488 0.028 Uiso calc R 1 . .
    C C3 0.8680(3) 1.1497(3) 0.5255(2) 0.0230(5) Uani d . 1 . .
    C C4 0.7680(3) 1.2070(3) 0.4436(2) 0.0254(6) Uani d . 1 . .
    H H4 0.7692 1.2784 0.3932 0.030 Uiso calc R 1 . .
    C C5 0.6665(3) 1.1597(3) 0.4355(2) 0.0242(6) Uani d . 1 . .
    H H5 0.5990 1.1999 0.3789 0.029 Uiso calc R 1 . .
    C C6 0.9755(3) 1.2030(3) 0.5399(3) 0.0313(6) Uani d . 1 . .
    H H6F 0.9338 1.2775 0.5729 0.047 Uiso calc R 1 . .
    H H6E 1.0100 1.2278 0.4704 0.047 Uiso calc R 1 . .
    H H6D 1.0523 1.1385 0.5856 0.047 Uiso calc R 1 . .
    C C7 0.6771(3) 0.7248(3) 0.5052(2) 0.0259(6) Uani d . 1 . .
    H H7 0.6453 0.7125 0.5754 0.031 Uiso calc R 1 . .
    C C8 0.7656(4) 0.6209(3) 0.4678(2) 0.0318(7) Uani d . 1 . .
    H H8 0.7943 0.5392 0.5123 0.038 Uiso calc R 1 . .
    C C9 0.8136(3) 0.6346(3) 0.3647(2) 0.0272(6) Uani d . 1 . .
    C C10 0.9073(4) 0.5230(3) 0.3195(3) 0.0451(9) Uani d . 1 . .
    H H10A 0.8548 0.4736 0.3050 0.068 Uiso calc R 1 . .
    H H10B 0.9834 0.4695 0.3709 0.068 Uiso calc R 1 . .
    H H10C 0.9449 0.5532 0.2533 0.068 Uiso calc R 1 . .
    C C11 0.7700(3) 0.7568(3) 0.3053(2) 0.0224(5) Uani d . 1 . .
    H H11 0.8015 0.7715 0.2353 0.027 Uiso calc R 1 . .
    C C12 0.6808(3) 0.8575(3) 0.3476(2) 0.0212(5) Uani d . 1 . .
    H H12 0.6517 0.9402 0.3048 0.025 Uiso calc R 1 . .
    C C13 0.4334(3) 0.8651(3) 0.2020(2) 0.0216(5) Uani d . 1 . .
    H H13 0.3870 0.9490 0.2138 0.026 Uiso calc R 1 . .
    C C14 0.4296(3) 0.7646(3) 0.2792(2) 0.0208(5) Uani d . 1 . .
    H H14 0.3811 0.7806 0.3424 0.025 Uiso calc R 1 . .
    C C15 0.4963(3) 0.6413(3) 0.2645(2) 0.0253(6) Uani d . 1 . .
    C C16 0.5674(4) 0.6247(3) 0.1714(2) 0.0341(7) Uani d . 1 . .
    H H16 0.6166 0.5416 0.1585 0.041 Uiso calc R 1 . .
    C C17 0.5667(3) 0.7287(3) 0.0975(2) 0.0310(6) Uani d . 1 . .
    H H17 0.6156 0.7150 0.0342 0.037 Uiso calc R 1 . .
    C C18 0.4934(4) 0.5303(3) 0.3466(2) 0.0371(8) Uani d . 1 . .
    H H18A 0.5735 0.5000 0.3960 0.056 Uiso calc R 1 . .
    H H18B 0.4967 0.4620 0.3112 0.056 Uiso calc R 1 . .
    H H18C 0.4082 0.5569 0.3860 0.056 Uiso calc R 1 . .
    C C19 0.7394(3) 1.0233(3) 0.0928(2) 0.0228(5) Uani d . 1 . .
    H H19 0.6692 1.0967 0.1105 0.027 Uiso calc R 1 . .
    C C20 0.8748(3) 0.9916(3) 0.1272(2) 0.0258(6) Uani d . 1 . .
    H H20 0.8958 1.0428 0.1676 0.031 Uiso calc R 1 . .
    C C21 0.9792(3) 0.8852(3) 0.1023(2) 0.0256(6) Uani d . 1 . .
    C C22 0.9428(3) 0.8158(3) 0.0406(2) 0.0291(6) Uani d . 1 . .
    H H22 1.0113 0.7430 0.0207 0.035 Uiso calc R 1 . .
    C C23 0.8054(3) 0.8539(3) 0.0084(2) 0.0272(6) Uani d . 1 . .
    H H23 0.7822 0.8067 -0.0349 0.033 Uiso calc R 1 . .
    C C24 1.1264(3) 0.8448(3) 0.1420(2) 0.0328(7) Uani d . 1 . .
    H H24A 1.1478 0.9201 0.1405 0.049 Uiso calc R 1 . .
    H H24B 1.1893 0.7918 0.0962 0.049 Uiso calc R 1 . .
    H H24C 1.1378 0.7964 0.2150 0.049 Uiso calc R 1 . .
    Cu Cu1 0.5000 1.0000 0.5000 0.01857(11) Uani d S 1 . .
    Cu Cu2 0.5000 1.0000 0.0000 0.02031(11) Uani d S 1 . .
    N N1 0.6596(2) 1.0589(2) 0.50462(17) 0.0197(4) Uani d . 1 . .
    N N2 0.6332(2) 0.8438(2) 0.44667(17) 0.0196(4) Uani d . 1 . .
    N N3 0.5002(2) 0.8479(2) 0.11114(17) 0.0204(4) Uani d . 1 . .
    N N4 0.7039(2) 0.9544(2) 0.03565(17) 0.0208(4) Uani d . 1 . .
    O O1 0.4432(2) 1.11465(19) 0.32076(14) 0.0241(4) Uani d . 1 . .
    O O2 0.4297(2) 1.1372(2) 0.13099(15) 0.0257(4) Uani d . 1 . .
    O O3 0.2438(2) 1.2743(2) 0.21897(18) 0.0387(6) Uani d . 1 . .
    O O4 0.4641(3) 1.2969(2) 0.20710(19) 0.0389(6) Uani d . 1 . .
    O O5 0.7247(3) 0.3043(2) 0.1438(2) 0.0501(7) Uani d . 1 . .
    H H5A 0.7007 0.3519 0.0826 0.075 Uiso d R 1 . .
    H H5B 0.6529 0.2956 0.1714 0.075 Uiso d R 1 . .
    O O6 0.3674(3) 0.5172(3) 0.0548(2) 0.0568(7) Uani d . 1 . .
    H H6A 0.4103 0.5011 -0.0008 0.085 Uiso d PR 0.50 . .
    H H6B 0.4034 0.4467 0.0972 0.085 Uiso d R 1 . .
    H H6C 0.2905 0.5147 0.0399 0.085 Uiso d PR 0.50 . .
    O O7 0.9960(3) 0.2146(3) 0.2479(2) 0.0567(8) Uani d . 1 . .
    H H7A 0.9293 0.2632 0.2054 0.085 Uiso d R 1 . .
    H H7B 1.0552 0.2449 0.2228 0.085 Uiso d R 1 . .
    O O8 0.1306(4) 0.4630(4) 0.0397(4) 0.0971(15) Uani d . 1 . .
    H H8A 0.1109 0.4722 0.1027 0.146 Uiso d R 1 . .
    H H8B 0.1842 0.5027 0.0261 0.146 Uiso d PR 0.50 . .
    H H8C 0.0507 0.4844 0.0125 0.146 Uiso d PR 0.50 . .
    O O9 0.2000(7) 0.5327(6) 0.2704(5) 0.045(2) Uani d P 0.393(8) . .
    H H9A 0.2311 0.5640 0.2151 0.067 Uiso d PR 0.393(8) . .
    H H9B 0.2166 0.4593 0.2590 0.067 Uiso d PR 0.393(8) . .
    S S3 0.39467(7) 1.20521(6) 0.21937(5) 0.01904(13) Uani d . 1 . .
loop_
    _atom_site_aniso_label
    _atom_site_aniso_U_11
    _atom_site_aniso_U_22
    _atom_site_aniso_U_33
    _atom_site_aniso_U_12
    _atom_site_aniso_U_13
    _atom_site_aniso_U_23
    C1 0.0229(13) 0.0205(12) 0.0186(12) -0.0087(11) -0.0004(9) -0.0046(10)
    C2 0.0201(12) 0.0294(14) 0.0220(13) -0.0095(11) -0.0012(10) -0.0099(11)
    C3 0.0187(12) 0.0275(14) 0.0274(14) -0.0106(11) 0.0047(10) -0.0131(11)
    C4 0.0276(14) 0.0269(14) 0.0247(14) -0.0145(12) 0.0019(11) -0.0035(11)
    C5 0.0278(14) 0.0285(14) 0.0198(13) -0.0162(12) -0.0028(10) -0.0002(10)
    C6 0.0259(14) 0.0341(16) 0.0411(17) -0.0166(13) 0.0008(12) -0.0126(13)
    C7 0.0371(16) 0.0245(14) 0.0176(12) -0.0145(12) -0.0017(11) -0.0015(10)
    C8 0.0478(19) 0.0231(14) 0.0235(14) -0.0138(14) -0.0010(13) -0.0013(11)
    C9 0.0316(15) 0.0267(15) 0.0241(14) -0.0111(12) -0.0026(11) -0.0056(11)
    C10 0.062(2) 0.0287(17) 0.0363(19) -0.0067(17) 0.0047(17) -0.0091(14)
    C11 0.0238(13) 0.0278(14) 0.0184(12) -0.0128(11) 0.0005(10) -0.0046(10)
    C12 0.0202(12) 0.0258(13) 0.0190(12) -0.0118(11) -0.0009(10) -0.0014(10)
    C13 0.0212(13) 0.0235(13) 0.0222(13) -0.0106(11) -0.0007(10) -0.0044(10)
    C14 0.0221(12) 0.0275(14) 0.0178(12) -0.0145(11) 0.0002(10) -0.0051(10)
    C15 0.0333(15) 0.0262(14) 0.0187(13) -0.0148(12) -0.0032(11) -0.0017(10)
    C16 0.053(2) 0.0220(14) 0.0234(14) -0.0103(14) 0.0054(13) -0.0057(11)
    C17 0.0429(18) 0.0297(15) 0.0183(13) -0.0117(14) 0.0062(12) -0.0053(11)
    C18 0.062(2) 0.0293(16) 0.0227(15) -0.0231(16) 0.0065(14) -0.0013(12)
    C19 0.0259(13) 0.0262(14) 0.0201(12) -0.0157(11) -0.0012(10) -0.0010(10)
    C20 0.0290(14) 0.0341(15) 0.0208(13) -0.0211(13) -0.0035(10) -0.0006(11)
    C21 0.0212(13) 0.0377(16) 0.0175(12) -0.0147(12) -0.0016(10) 0.0032(11)
    C22 0.0232(14) 0.0358(16) 0.0252(14) -0.0078(12) -0.0004(11) -0.0059(12)
    C23 0.0280(14) 0.0338(15) 0.0223(13) -0.0134(13) -0.0044(11) -0.0065(12)
    C24 0.0235(14) 0.0469(18) 0.0278(15) -0.0162(14) -0.0024(11) -0.0009(13)
    Cu1 0.0212(2) 0.0220(2) 0.0169(2) -0.01266(19) -0.00015(16) -0.00454(18)
    Cu2 0.0198(2) 0.0240(2) 0.0176(2) -0.0110(2) -0.00355(16) 0.00135(18)
    N1 0.0229(11) 0.0248(11) 0.0158(10) -0.0127(9) 0.0005(8) -0.0060(8)
    N2 0.0237(11) 0.0233(11) 0.0163(10) -0.0141(9) -0.0028(8) -0.0025(8)
    N3 0.0213(11) 0.0236(11) 0.0178(10) -0.0103(9) -0.0041(8) -0.0027(9)
    N4 0.0221(11) 0.0242(11) 0.0172(10) -0.0119(9) -0.0015(8) 0.0003(8)
    O1 0.0311(10) 0.0295(10) 0.0130(8) -0.0145(9) -0.0030(7) -0.0002(7)
    O2 0.0331(11) 0.0319(11) 0.0149(9) -0.0143(9) 0.0015(8) -0.0069(8)
    O3 0.0250(11) 0.0461(14) 0.0315(12) -0.0004(10) 0.0011(9) -0.0046(10)
    O4 0.0571(15) 0.0289(11) 0.0373(13) -0.0282(11) -0.0223(11) 0.0077(9)
    O5 0.0516(16) 0.0386(14) 0.0540(16) -0.0131(12) -0.0121(13) -0.0011(12)
    O6 0.077(2) 0.0500(17) 0.0409(15) -0.0260(16) -0.0023(14) 0.0007(13)
    O7 0.0577(17) 0.0562(17) 0.0492(16) -0.0260(15) -0.0123(13) 0.0174(14)
    O8 0.066(2) 0.089(3) 0.123(3) -0.044(2) -0.044(2) 0.050(2)
    O9 0.049(4) 0.044(4) 0.045(4) -0.017(3) 0.001(3) -0.017(3)
    S3 0.0231(3) 0.0207(3) 0.0147(3) -0.0099(2) -0.0032(2) -0.0026(2)
_geom_special_details
;
All e.s.d.'s (except the e.s.d. in the dihedral angle between two l.s. planes)
are estimated using the full covariance matrix. The cell e.s.d.'s are taken
into account individually in the estimation of e.s.d.'s in distances, angles
and torsion angles; correlations between e.s.d.'s in cell parameters are only
used when they are defined by crystal symmetry. An approximate (isotropic)
treatment of cell e.s.d.'s is used for estimating e.s.d.'s involving l.s.
planes.
;
loop_
    _geom_bond_atom_site_label_1
    _geom_bond_atom_site_label_2
    _geom_bond_site_symmetry_2
    _geom_bond_distance
    _geom_bond_publ_flag
    C1 N1 . 1.343(3) ?
    C1 C2 . 1.386(4) ?
    C1 H1 . 0.9500 ?
    C2 C3 . 1.387(4) ?
    C2 H2 . 0.9500 ?
    C3 C4 . 1.389(4) ?
    C3 C6 . 1.509(4) ?
    C4 C5 . 1.386(4) ?
    C4 H4 . 0.9500 ?
    C5 N1 . 1.348(4) ?
    C5 H5 . 0.9500 ?
    C6 H6F . 0.9800 ?
    C6 H6E . 0.9800 ?
    C6 H6D . 0.9800 ?
    C7 N2 . 1.352(4) ?
    C7 C8 . 1.373(4) ?
    C7 H7 . 0.9500 ?
    C8 C9 . 1.397(4) ?
    C8 H8 . 0.9500 ?
    C9 C11 . 1.385(4) ?
    C9 C10 . 1.503(4) ?
    C10 H10A . 0.9800 ?
    C10 H10B . 0.9800 ?
    C10 H10C . 0.9800 ?
    C11 C12 . 1.382(4) ?
    C11 H11 . 0.9500 ?
    C12 N2 . 1.348(3) ?
    C12 H12 . 0.9500 ?
    C13 N3 . 1.344(3) ?
    C13 C14 . 1.387(4) ?
    C13 H13 . 0.9500 ?
    C14 C15 . 1.382(4) ?
    C14 H14 . 0.9500 ?
    C15 C16 . 1.388(4) ?
    C15 C18 . 1.507(4) ?
    C16 C17 . 1.381(4) ?
    C16 H16 . 0.9500 ?
    C17 N3 . 1.336(4) ?
    C17 H17 . 0.9500 ?
    C18 H18A . 0.9800 ?
    C18 H18B . 0.9800 ?
    C18 H18C . 0.9800 ?
    C19 N4 . 1.342(3) ?
    C19 C20 . 1.388(4) ?
    C19 H19 . 0.9500 ?
    C20 C21 . 1.386(4) ?
    C20 H20 . 0.9500 ?
    C21 C22 . 1.391(4) ?
    C21 C24 . 1.508(4) ?
    C22 C23 . 1.388(4) ?
    C22 H22 . 0.9500 ?
    C23 N4 . 1.341(4) ?
    C23 H23 . 0.9500 ?
    C24 H24A . 0.9800 ?
    C24 H24B . 0.9800 ?
    C24 H24C . 0.9800 ?
    Cu1 N1 2_676 2.041(2) ?
    Cu1 N1 . 2.041(2) ?
    Cu1 N2 . 2.046(2) ?
    Cu1 N2 2_676 2.046(2) ?
    Cu1 O1 . 2.3926(18) ?
    Cu1 O1 2_676 2.3926(18) ?
    Cu2 N4 2_675 2.042(2) ?
    Cu2 N4 . 2.042(2) ?
    Cu2 N3 . 2.042(2) ?
    Cu2 N3 2_675 2.042(2) ?
    Cu2 O2 2_675 2.443(2) ?
    Cu2 O2 . 2.443(2) ?
    O1 S3 . 1.4726(19) ?
    O2 S3 . 1.464(2) ?
    O3 S3 . 1.473(2) ?
    O4 S3 . 1.485(2) ?
    O5 H5A . 0.8515 ?
    O5 H5B . 0.8498 ?
    O6 H6A . 0.8408 ?
    O6 H6B . 0.8470 ?
    O6 H6C . 0.8472 ?
    O7 H7A . 0.8445 ?
    O7 H7B . 0.8477 ?
    O8 H8A . 0.8431 ?
    O8 H8B . 0.8459 ?
    O8 H8C . 0.8456 ?
    O9 H9A . 0.8436 ?
    O9 H9B . 0.8448 ?
loop_
    _geom_angle_atom_site_label_1
    _geom_angle_atom_site_label_2
    _geom_angle_atom_site_label_3
    _geom_angle_site_symmetry_1
    _geom_angle_site_symmetry_3
    _geom_angle
    _geom_angle_publ_flag
    N1 C1 C2 . . 122.6(3) ?
    N1 C1 H1 . . 118.7 ?
    C2 C1 H1 . . 118.7 ?
    C1 C2 C3 . . 120.0(3) ?
    C1 C2 H2 . . 120.0 ?
    C3 C2 H2 . . 120.0 ?
    C2 C3 C4 . . 117.3(2) ?
    C2 C3 C6 . . 121.7(3) ?
    C4 C3 C6 . . 121.0(3) ?
    C5 C4 C3 . . 119.7(3) ?
    C5 C4 H4 . . 120.1 ?
    C3 C4 H4 . . 120.1 ?
    N1 C5 C4 . . 122.7(3) ?
    N1 C5 H5 . . 118.7 ?
    C4 C5 H5 . . 118.7 ?
    C3 C6 H6F . . 109.5 ?
    C3 C6 H6E . . 109.5 ?
    H6F C6 H6E . . 109.5 ?
    C3 C6 H6D . . 109.5 ?
    H6F C6 H6D . . 109.5 ?
    H6E C6 H6D . . 109.5 ?
    N2 C7 C8 . . 122.9(3) ?
    N2 C7 H7 . . 118.5 ?
    C8 C7 H7 . . 118.5 ?
    C7 C8 C9 . . 120.4(3) ?
    C7 C8 H8 . . 119.8 ?
    C9 C8 H8 . . 119.8 ?
    C11 C9 C8 . . 116.6(3) ?
    C11 C9 C10 . . 121.3(3) ?
    C8 C9 C10 . . 122.1(3) ?
    C9 C10 H10A . . 109.5 ?
    C9 C10 H10B . . 109.5 ?
    H10A C10 H10B . . 109.5 ?
    C9 C10 H10C . . 109.5 ?
    H10A C10 H10C . . 109.5 ?
    H10B C10 H10C . . 109.5 ?
    C12 C11 C9 . . 120.2(3) ?
    C12 C11 H11 . . 119.9 ?
    C9 C11 H11 . . 119.9 ?
    N2 C12 C11 . . 123.1(3) ?
    N2 C12 H12 . . 118.5 ?
    C11 C12 H12 . . 118.5 ?
    N3 C13 C14 . . 122.4(3) ?
    N3 C13 H13 . . 118.8 ?
    C14 C13 H13 . . 118.8 ?
    C15 C14 C13 . . 120.2(3) ?
    C15 C14 H14 . . 119.9 ?
    C13 C14 H14 . . 119.9 ?
    C14 C15 C16 . . 116.9(3) ?
    C14 C15 C18 . . 121.5(3) ?
    C16 C15 C18 . . 121.7(3) ?
    C17 C16 C15 . . 120.1(3) ?
    C17 C16 H16 . . 120.0 ?
    C15 C16 H16 . . 120.0 ?
    N3 C17 C16 . . 122.9(3) ?
    N3 C17 H17 . . 118.5 ?
    C16 C17 H17 . . 118.5 ?
    C15 C18 H18A . . 109.5 ?
    C15 C18 H18B . . 109.5 ?
    H18A C18 H18B . . 109.5 ?
    C15 C18 H18C . . 109.5 ?
    H18A C18 H18C . . 109.5 ?
    H18B C18 H18C . . 109.5 ?
    N4 C19 C20 . . 122.5(3) ?
    N4 C19 H19 . . 118.7 ?
    C20 C19 H19 . . 118.7 ?
    C21 C20 C19 . . 119.9(3) ?
    C21 C20 H20 . . 120.0 ?
    C19 C20 H20 . . 120.0 ?
    C20 C21 C22 . . 117.5(3) ?
    C20 C21 C24 . . 121.4(3) ?
    C22 C21 C24 . . 121.1(3) ?
    C23 C22 C21 . . 119.3(3) ?
    C23 C22 H22 . . 120.3 ?
    C21 C22 H22 . . 120.3 ?
    N4 C23 C22 . . 123.0(3) ?
    N4 C23 H23 . . 118.5 ?
    C22 C23 H23 . . 118.5 ?
    C21 C24 H24A . . 109.5 ?
    C21 C24 H24B . . 109.5 ?
    H24A C24 H24B . . 109.5 ?
    C21 C24 H24C . . 109.5 ?
    H24A C24 H24C . . 109.5 ?
    H24B C24 H24C . . 109.5 ?
    N1 Cu1 N1 2_676 . 180.00(11) ?
    N1 Cu1 N2 2_676 . 91.28(9) ?
    N1 Cu1 N2 . . 88.72(9) ?
    N1 Cu1 N2 2_676 2_676 88.72(9) ?
    N1 Cu1 N2 . 2_676 91.28(9) ?
    N2 Cu1 N2 . 2_676 179.9990(10)
                                 ?
    N1 Cu1 O1 2_676 . 90.27(8) ?
    N1 Cu1 O1 . . 89.73(8) ?
    N2 Cu1 O1 . . 90.38(8) ?
    N2 Cu1 O1 2_676 . 89.62(8) ?
    N1 Cu1 O1 2_676 2_676 89.73(8) ?
    N1 Cu1 O1 . 2_676 90.27(8) ?
    N2 Cu1 O1 . 2_676 89.62(8) ?
    N2 Cu1 O1 2_676 2_676 90.38(8) ?
    O1 Cu1 O1 . 2_676 180.0 ?
    N4 Cu2 N4 2_675 . 180.0 ?
    N4 Cu2 N3 2_675 . 89.63(9) ?
    N4 Cu2 N3 . . 90.37(9) ?
    N4 Cu2 N3 2_675 2_675 90.37(9) ?
    N4 Cu2 N3 . 2_675 89.63(9) ?
    N3 Cu2 N3 . 2_675 179.9990(10)
                                 ?
    N4 Cu2 O2 . 2_675 88.90(8) ?
    N4 Cu2 O2 2_675 2_675 91.11(8) ?
    N3 Cu2 O2 . 2_675 88.72(8) ?
    N3 Cu2 O2 2_675 2_675 91.28(8) ?
    N4 Cu2 O2 . . 91.11(8) ?
    N4 Cu2 O2 2_675 . 88.90(8) ?
    N3 Cu2 O2 . . 91.28(8) ?
    N3 Cu2 O2 2_675 . 88.72(8) ?
    O2 Cu2 O2 2_675 . 180.0000(10)
                                 ?
    C1 N1 C5 . . 117.5(2) ?
    C1 N1 Cu1 . . 120.11(18) ?
    C5 N1 Cu1 . . 122.30(18) ?
    C12 N2 C7 . . 116.8(2) ?
    C12 N2 Cu1 . . 119.50(19) ?
    C7 N2 Cu1 . . 123.72(19) ?
    C17 N3 C13 . . 117.5(2) ?
    C17 N3 Cu2 . . 122.05(19) ?
    C13 N3 Cu2 . . 120.41(19) ?
    C23 N4 C19 . . 117.7(2) ?
    C23 N4 Cu2 . . 122.75(19) ?
    C19 N4 Cu2 . . 119.52(19) ?
    S3 O1 Cu1 . . 169.60(13) ?
    H5A O5 H5B . . 107.6 ?
    H6A O6 H6B . . 101.2 ?
    H6A O6 H6C . . 101.0 ?
    H6B O6 H6C . . 100.4 ?
    H7A O7 H7B . . 97.7 ?
    H8A O8 H8B . . 100.6 ?
    H8A O8 H8C . . 100.5 ?
    H8B O8 H8C . . 126.9 ?
    H9A O9 H9B . . 100.6 ?
    O2 S3 O1 . . 109.72(12) ?
    O2 S3 O3 . . 109.57(13) ?
    O1 S3 O3 . . 110.06(13) ?
    O2 S3 O4 . . 109.34(14) ?
    O1 S3 O4 . . 108.76(12) ?
    O3 S3 O4 . . 109.37(15) ?
loop_
    _geom_torsion_atom_site_label_1
    _geom_torsion_atom_site_label_2
    _geom_torsion_atom_site_label_3
    _geom_torsion_atom_site_label_4
    _geom_torsion_site_symmetry_1
    _geom_torsion_site_symmetry_2
    _geom_torsion_site_symmetry_3
    _geom_torsion_site_symmetry_4
    _geom_torsion
    _geom_torsion_publ_flag
    N1 C1 C2 C3 . . . . -0.3(4) ?
    C1 C2 C3 C4 . . . . -2.6(4) ?
    C1 C2 C3 C6 . . . . 176.9(3) ?
    C2 C3 C4 C5 . . . . 2.7(4) ?
    C6 C3 C4 C5 . . . . -176.8(3) ?
    C3 C4 C5 N1 . . . . 0.1(5) ?
    N2 C7 C8 C9 . . . . -0.7(5) ?
    C7 C8 C9 C11 . . . . 1.5(4) ?
    C7 C8 C9 C10 . . . . -178.2(3) ?
    C8 C9 C11 C12 . . . . -1.5(4) ?
    C10 C9 C11 C12 . . . . 178.3(3) ?
    C9 C11 C12 N2 . . . . 0.7(4) ?
    N3 C13 C14 C15 . . . . 0.1(4) ?
    C13 C14 C15 C16 . . . . 1.2(4) ?
    C13 C14 C15 C18 . . . . -179.7(3) ?
    C14 C15 C16 C17 . . . . -1.4(5) ?
    C18 C15 C16 C17 . . . . 179.4(3) ?
    C15 C16 C17 N3 . . . . 0.4(5) ?
    N4 C19 C20 C21 . . . . 0.1(4) ?
    C19 C20 C21 C22 . . . . 1.6(4) ?
    C19 C20 C21 C24 . . . . -177.5(3) ?
    C20 C21 C22 C23 . . . . -1.1(4) ?
    C24 C21 C22 C23 . . . . 178.1(3) ?
    C21 C22 C23 N4 . . . . -1.2(5) ?
    C2 C1 N1 C5 . . . . 3.2(4) ?
    C2 C1 N1 Cu1 . . . . -174.3(2) ?
    C4 C5 N1 C1 . . . . -3.1(4) ?
    C4 C5 N1 Cu1 . . . . 174.3(2) ?
    N2 Cu1 N1 C1 . . . . -73.2(2) ?
    N2 Cu1 N1 C1 2_676 . . . 106.8(2) ?
    O1 Cu1 N1 C1 . . . . -163.6(2) ?
    O1 Cu1 N1 C1 2_676 . . . 16.4(2) ?
    N2 Cu1 N1 C5 . . . . 109.4(2) ?
    N2 Cu1 N1 C5 2_676 . . . -70.6(2) ?
    O1 Cu1 N1 C5 . . . . 19.1(2) ?
    O1 Cu1 N1 C5 2_676 . . . -160.9(2) ?
    C11 C12 N2 C7 . . . . 0.1(4) ?
    C11 C12 N2 Cu1 . . . . -179.4(2) ?
    C8 C7 N2 C12 . . . . -0.1(4) ?
    C8 C7 N2 Cu1 . . . . 179.4(2) ?
    N1 Cu1 N2 C12 2_676 . . . 109.81(19) ?
    N1 Cu1 N2 C12 . . . . -70.19(19) ?
    O1 Cu1 N2 C12 . . . . 19.53(19) ?
    O1 Cu1 N2 C12 2_676 . . . -160.47(19) ?
    N1 Cu1 N2 C7 2_676 . . . -69.7(2) ?
    N1 Cu1 N2 C7 . . . . 110.3(2) ?
    O1 Cu1 N2 C7 . . . . -160.0(2) ?
    O1 Cu1 N2 C7 2_676 . . . 20.0(2) ?
    C16 C17 N3 C13 . . . . 1.0(5) ?
    C16 C17 N3 Cu2 . . . . -179.6(3) ?
    C14 C13 N3 C17 . . . . -1.2(4) ?
    C14 C13 N3 Cu2 . . . . 179.34(19) ?
    N4 Cu2 N3 C17 2_675 . . . 109.5(2) ?
    N4 Cu2 N3 C17 . . . . -70.5(2) ?
    N4 Cu2 N3 C13 2_675 . . . -71.1(2) ?
    N4 Cu2 N3 C13 . . . . 108.9(2) ?
    C22 C23 N4 C19 . . . . 2.9(4) ?
    C22 C23 N4 Cu2 . . . . -174.0(2) ?
    C20 C19 N4 C23 . . . . -2.3(4) ?
    C20 C19 N4 Cu2 . . . . 174.7(2) ?
    N3 Cu2 N4 C23 . . . . 71.8(2) ?
    N3 Cu2 N4 C23 2_675 . . . -108.2(2) ?
    N3 Cu2 N4 C19 . . . . -105.1(2) ?
    N3 Cu2 N4 C19 2_675 . . . 74.9(2) ?
    N1 Cu1 O1 S3 2_676 . . . 97.0(7) ?
    N1 Cu1 O1 S3 . . . . -83.0(7) ?
    N2 Cu1 O1 S3 . . . . -171.7(7) ?
    N2 Cu1 O1 S3 2_676 . . . 8.3(7) ?
    Cu1 O1 S3 O2 . . . . -173.0(7) ?
    Cu1 O1 S3 O3 . . . . -52.3(7) ?
    Cu1 O1 S3 O4 . . . . 67.4(7) ?
loop_
    _geom_hbond_atom_site_label_D
    _geom_hbond_atom_site_label_H
    _geom_hbond_atom_site_label_A
    _geom_hbond_site_symmetry_A
    _geom_hbond_distance_DH
    _geom_hbond_distance_HA
    _geom_hbond_distance_DA
    _geom_hbond_angle_DHA
    O5 H5A O6 2_665 0.85 2.04 2.887(4) 173
    O5 H5B O4 1_545 0.85 2.01 2.843(4) 168
    O6 H6A O6 2_665 0.84 2.34 2.983(6) 133
    O6 H6B O4 1_545 0.85 1.92 2.762(4) 172
    O6 H6C O8 . 0.85 1.98 2.804(5) 163
    O7 H7A O5 . 0.84 2.16 2.906(4) 148
    O7 H7B O3 1_645 0.85 2.13 2.923(4) 157
    O8 H8A O3 1_545 0.84 2.42 2.788(4) 107
    O8 H8B O6 . 0.85 2.04 2.804(5) 149
    O8 H8C O8 2_565 0.85 1.87 2.710(7) 176
    O9 H9A O6 . 0.84 2.48 3.210(7) 145
    O9 H9B O3 1_545 0.84 2.22 3.063(7) 175
    O9 H9B O4 1_545 0.84 2.71 3.275(7) 126
data_global
_journal_date_recd_electronic     2011-02-10
_journal_date_accepted     2011-02-19
_journal_name_full     'Acta Crystallographica, Section E'
_journal_year     2011
_journal_volume     67
_journal_issue      3
_journal_page_first     m375
_journal_page_last     m376
_journal_paper_category     QM
_journal_coeditor_code     WM2458
_publ_contact_author_name     'Shahid, Muhammad'
_publ_contact_author_address
;
Department of Chemistry
Quaid-I-Azam University
Islamabd-45320
Pakistan
;
_publ_contact_author_email     'shahid_chme@yahoo.com'
_publ_contact_author_fax     ?
_publ_contact_author_phone     '+923225111064 (mobile)'
_publ_section_title
;\
<i>catena</i>-Poly[[[tetrakis(4-methylpyridine-\k<i>N</i>)copper(II)]-\m-\
sulfato-\k^2^<i>O</i>:<i>O</i>'] 4.393-hydrate]
;
loop_
    _publ_author_name
    _publ_author_address
    'Alam, Naveed'
;
Department of Chemistry
Quaid-I-Azam University
Islamabad 45320
Pakistan
;
    'Shahid, Muhammad'
;
Department of Chemistry
Quaid-I-Azam University
Islamabad 45320
Pakistan
;
    'Mazhar, Muhammad'
;
Department of Chemistry, Faculty of Science,
University of Malaya, Lembah Pantai,
50603 Kuala Lumpur, Malaysia
;
    'Al-Jassabi, Saad'
;
Department of Biochemistry, Faculty of Science,
University of Malaya, Lembah Pantai,
50603 Kuala Lumpur, Malaysia
;
    'Zeller, Matthias'
;
STaRBURSTT-Cyberdiffraction Consortium at YSU and Department of Chemistry,
Youngstown State University, 1 University Plaza,
Youngstown, Ohio 44555, USA
;
    'Hunter, Allen D.'
;
STaRBURSTT-Cyberdiffraction Consortium at YSU and Department of Chemistry,
Youngstown State University, 1 University Plaza,
Youngstown, Ohio 44555, USA
;
_publ_section_synopsis     .
