# Supplementary material for: catena-Poly[[[tetra­kis­(4-methyl­pyridine-κN)copper(II)]-μ-sulfato-κ2 O:O′] 4.393-hydrate]
Source: Acta Crystallogr Sect E Struct Rep Online. 2011 Feb 26;67(Pt 3):m375–6. doi: 10.1107/S1600536811006325 (PMC3051987; doi:10.1107/S1600536811006325)
Supplement: Supplementary file 2 [file e-67-0m375-Isup2.hkl]

# 
# h,k,l, Fc-squared, Fo-squared, sigma(Fo-squared) and status flag 
# 
data_I
_shelx_title ' 07mz185m' 
_shelx_refln_list_code          4 
_shelx_F_calc_maximum      139.15 
_exptl_crystal_F_000       644.00 
_reflns_d_resolution_high  0.7500 
 
loop_ 
 _symmetry_equiv_pos_as_xyz 
 'x, y, z' 
 '-x, -y, -z' 
 
_cell_length_a    10.4688 
_cell_length_b    11.6327 
_cell_length_c    12.8300 
_cell_angle_alpha  78.672 
_cell_angle_beta   87.609 
_cell_angle_gamma  67.571 
 
_shelx_F_squared_multiplier     1.000 
 
loop_ 
 _refln_index_h 
 _refln_index_k 
 _refln_index_l 
 _refln_F_squared_calc 
 _refln_F_squared_meas 
 _refln_F_squared_sigma 
 _refln_observed_status 
   1   0   0    15737.44    15662.22    301.25 o 
   2   0   0     3178.66     3314.05     32.27 o 
   3   0   0     2334.06     2703.12     27.42 o 
   4   0   0     1985.31     2163.37     23.08 o 
   5   0   0      973.32     1024.30     16.67 o 
   6   0   0      915.18      877.69     15.88 o 
   7   0   0      326.16      345.75      9.88 o 
   8   0   0     1359.50     1323.45     23.32 o 
   9   0   0       70.67       60.14      5.87 o 
  10   0   0      273.79      287.62     12.34 o 
  11   0   0      779.18      844.60     21.01 o 
  12   0   0      214.57      168.27     10.38 o 
 -12   1   0       98.86       94.56      8.87 o 
 -11   1   0      298.96      274.98     12.60 o 
 -10   1   0       77.51      101.06      9.28 o 
  -9   1   0      327.61      297.62     10.70 o 
  -8   1   0      481.75      443.18     12.23 o 
  -7   1   0      213.74      228.43      8.15 o 
  -6   1   0     2145.34     2061.95     24.07 o 
  -5   1   0      234.81      182.55      4.75 o 
  -4   1   0       17.98        6.86      1.19 o 
  -3   1   0       35.54       30.80      1.86 o 
  -2   1   0       52.59       50.60      1.79 o 
  -1   1   0       12.32       18.12      2.35 o 
   0   1   0    15384.44    15603.61    184.68 o 
   1   1   0     9006.67     9099.32     84.81 o 
   2   1   0     6598.69     7558.57     85.37 o 
   3   1   0     1311.05     1164.14     16.13 o 
   4   1   0     4399.65     4078.04     49.50 o 
   5   1   0     5342.86     5653.46     95.64 o 
   6   1   0      344.70      311.30      8.24 o 
   7   1   0      163.30      146.85      6.51 o 
   8   1   0      673.66      604.80     14.17 o 
   9   1   0       20.72        9.10      3.17 o 
  10   1   0      359.59      342.51     12.83 o 
  11   1   0      634.72      597.73     17.19 o 
  12   1   0      324.12      320.10     13.07 o 
  13   1   0      241.81      255.17     14.04 o 
 -12   2   0       62.24       58.48      8.26 o 
 -11   2   0       85.23       97.67      9.23 o 
 -10   2   0       77.11       70.36      8.99 o 
  -9   2   0      471.01      443.98     13.33 o 
  -8   2   0      777.31      786.49     17.34 o 
  -7   2   0      838.29      801.95     16.87 o 
  -6   2   0     2520.68     2524.61     25.30 o 
  -5   2   0     2804.31     2818.84     31.21 o 
  -4   2   0      313.71      281.12      5.85 o 
  -3   2   0     2712.56     2414.53     25.84 o 
  -2   2   0      241.16      264.92      4.68 o 
  -1   2   0     1247.49      946.91     10.85 o 
   0   2   0        7.24        9.32      0.97 o 
   1   2   0       30.18       23.77      2.65 o 
   2   2   0     4241.56     4372.95     42.23 o 
   3   2   0     5583.09     5852.55     56.34 o 
   4   2   0       10.08       14.19      1.92 o 
   5   2   0    10558.85    11882.04    192.15 o 
   6   2   0     1184.42     1075.64     17.99 o 
   7   2   0     1777.56     1721.53     26.55 o 
   8   2   0      300.24      328.90      9.92 o 
   9   2   0       93.72       97.35      7.10 o 
  10   2   0      928.46      933.53     28.49 o 
  11   2   0      443.95      402.80     13.87 o 
  12   2   0      183.12      135.81      9.21 o 
  13   2   0      255.02      228.66     13.07 o 
 -11   3   0       33.89       21.63      8.09 o 
 -10   3   0       61.70       60.91      9.66 o 
  -9   3   0      328.06      322.99     11.65 o 
  -8   3   0      570.92      513.84     22.13 o 
  -7   3   0      133.83      122.15      7.16 o 
  -6   3   0      198.82      195.17      5.93 o 
  -5   3   0     1931.58     1946.87     23.62 o 
  -4   3   0     3751.38     3622.22     47.43 o 
  -3   3   0     2059.76     2015.94     22.80 o 
  -2   3   0       36.91       19.80      1.70 o 
  -1   3   0     1989.28     2207.83     23.32 o 
   0   3   0     1495.45     1436.09     15.68 o 
   1   3   0     1561.66     1321.56     27.93 o 
   2   3   0     1578.95     1528.44     16.52 o 
   3   3   0     3163.92     3445.20     34.60 o 
   4   3   0     6967.27     7069.60     68.53 o 
   5   3   0     7807.50     8132.53     95.32 o 
   6   3   0     1290.94     1251.56     20.04 o 
   7   3   0     1807.58     1738.51     37.12 o 
   8   3   0      263.04      235.42      8.71 o 
   9   3   0      269.97      239.51      9.10 o 
  10   3   0       37.65       42.67      5.24 o 
  11   3   0      354.39      322.21     12.29 o 
  12   3   0      101.05      100.24      8.26 o 
  13   3   0      121.56      105.74     10.25 o 
 -11   4   0      157.36      187.25     12.19 o 
 -10   4   0      276.74      290.53     14.26 o 
  -9   4   0      137.21      162.85     10.33 o 
  -8   4   0      518.49      434.46     21.72 o 
  -7   4   0      156.85      153.84     11.07 o 
  -6   4   0       36.60       37.01      3.60 o 
  -5   4   0      401.48      366.84      8.20 o 
  -4   4   0      814.06      760.56     12.08 o 
  -3   4   0      885.52      799.02     11.76 o 
  -2   4   0      820.40      611.79     14.60 o 
  -1   4   0      791.01      626.03      8.95 o 
   0   4   0     5806.97     5185.04     51.29 o 
   1   4   0      551.16      638.65     10.87 o 
   2   4   0      175.67      125.90      3.26 o 
   3   4   0       34.74       33.20      2.09 o 
   4   4   0     2749.94     3117.14     32.51 o 
   5   4   0     2542.05     2789.40     51.85 o 
   6   4   0      779.68      717.42     13.72 o 
   7   4   0     2886.38     2965.02     56.71 o 
   8   4   0     3167.94     3271.86     45.43 o 
   9   4   0      844.67      790.44     17.26 o 
  10   4   0       53.56       46.35      5.41 o 
  11   4   0      653.24      641.32     17.17 o 
  12   4   0      181.11      151.77      8.93 o 
  13   4   0       66.32       55.82      9.45 o 
 -10   5   0      235.98      270.04     22.63 o 
  -9   5   0      273.15      254.46     11.91 o 
  -8   5   0      576.00      545.70     25.43 o 
  -7   5   0      861.61      912.78     19.67 o 
  -6   5   0        4.72        1.32      2.93 o 
  -5   5   0       40.25       34.86      3.75 o 
  -4   5   0     1174.75     1209.07     17.11 o 
  -3   5   0      846.57      805.75     12.32 o 
  -2   5   0     1657.76     1442.13     20.90 o 
  -1   5   0      592.35      524.80      8.54 o 
   0   5   0     1950.39     1956.60     21.96 o 
   1   5   0      262.39      201.72      4.51 o 
   2   5   0      150.10       92.43      3.13 o 
   3   5   0      403.70      380.22      6.69 o 
   4   5   0      307.26      236.11      5.33 o 
   5   5   0       66.24       51.73      4.87 o 
   6   5   0     1935.64     1966.50     22.82 o 
   7   5   0      325.04      338.43     14.04 o 
   8   5   0     1738.52     1810.33     28.95 o 
   9   5   0     1288.52     1322.98     24.12 o 
  10   5   0      510.49      486.28     13.93 o 
  11   5   0     1180.98     1202.25     24.76 o 
  12   5   0      694.60      706.31     18.72 o 
  13   5   0      110.76      100.06      9.66 o 
  -9   6   0      413.90      445.49     23.62 o 
  -7   6   0      912.43     1054.97     22.30 o 
  -6   6   0      836.45      824.80     14.93 o 
  -5   6   0     1030.11     1000.81     16.33 o 
  -4   6   0      313.92      327.87      8.46 o 
  -3   6   0     1084.34     1080.38     15.72 o 
  -2   6   0     1008.71      935.45     16.05 o 
  -1   6   0     1218.04     1148.33     15.31 o 
   0   6   0     5594.91     6108.48     61.41 o 
   1   6   0     1230.82     1125.33     14.62 o 
   2   6   0     1835.22     1641.96     19.46 o 
   3   6   0     1292.91     1203.22     15.36 o 
   4   6   0     1333.48     1219.14     28.75 o 
   5   6   0     2008.49     2017.41     29.08 o 
   6   6   0     1074.68     1050.87     14.50 o 
   7   6   0      322.42      353.90      9.28 o 
   8   6   0      562.96      595.14     14.26 o 
   9   6   0      264.61      312.31     10.72 o 
  10   6   0     1274.91     1267.78     24.40 o 
  11   6   0      920.26      894.36     20.75 o 
  12   6   0      444.51      375.49     13.44 o 
  13   6   0      245.54      248.25     12.66 o 
  -9   7   0       53.64       65.01     12.81 o 
  -7   7   0      194.87      185.98     16.39 o 
  -6   7   0      417.74      404.20     13.76 o 
  -5   7   0     1214.14     1314.18     20.17 o 
  -4   7   0      927.11      970.07     16.07 o 
  -3   7   0      364.03      367.92      8.56 o 
  -2   7   0      482.57      482.20     11.19 o 
  -1   7   0     2438.06     2484.98     28.86 o 
   0   7   0     1614.16     1774.64     21.76 o 
   1   7   0      684.89      642.72     10.25 o 
   2   7   0      389.17      380.76      7.42 o 
   3   7   0     4009.09     4194.07     44.07 o 
   4   7   0      968.12      819.15     23.60 o 
   5   7   0     2514.95     2687.31     30.56 o 
   6   7   0     1330.34     1407.97     18.51 o 
   7   7   0      204.22      207.31      7.74 o 
   8   7   0      116.79      102.72      7.01 o 
   9   7   0       27.76       25.43      4.38 o 
  10   7   0      229.45      230.41     10.09 o 
  11   7   0      578.43      591.02     16.85 o 
  12   7   0      307.71      304.91     12.38 o 
  13   7   0      230.49      243.20     12.86 o 
  -7   8   0       82.44      106.21     15.34 o 
  -6   8   0      170.73      185.37     10.66 o 
  -5   8   0      165.21      160.61      9.84 o 
  -4   8   0      836.64      839.55     20.28 o 
  -3   8   0     1604.30     1707.98     30.95 o 
  -2   8   0      435.83      423.81     13.61 o 
  -1   8   0      774.02      782.76     12.94 o 
   0   8   0     1802.14     1895.73     23.58 o 
   1   8   0     1646.57     1613.44     20.51 o 
   2   8   0     1828.52     1905.98     23.34 o 
   3   8   0     1304.78     1362.82     18.01 o 
   4   8   0     1577.67     1623.97     40.42 o 
   5   8   0      932.04      979.11     14.82 o 
   6   8   0      163.23      179.10      5.78 o 
   7   8   0     1513.39     1632.68     21.92 o 
   8   8   0      703.85      709.29     16.29 o 
   9   8   0        2.94        5.61      3.30 o 
  10   8   0      162.43      183.76     10.61 o 
  11   8   0      366.33      369.30     13.37 o 
  12   8   0      262.42      252.11     11.56 o 
  13   8   0      263.70      279.27     13.35 o 
  -7   9   0       23.73       20.69     14.56 o 
  -6   9   0       34.66       48.92      8.18 o 
  -5   9   0       93.08       93.40      9.19 o 
  -4   9   0      463.04      553.42     17.62 o 
  -3   9   0      800.05      814.57     20.08 o 
  -2   9   0     1161.59     1295.22     26.23 o 
  -1   9   0       97.35      104.98      8.02 o 
   0   9   0      210.26      183.78      6.02 o 
   1   9   0      692.21      666.86     11.78 o 
   2   9   0      771.90      838.21     28.36 o 
   3   9   0       97.84       94.89      4.53 o 
   4   9   0      685.83      692.53     24.68 o 
   5   9   0       55.78       59.04      4.70 o 
   6   9   0       75.79       72.80      4.42 o 
   7   9   0      369.13      386.97      9.68 o 
   8   9   0     1012.59     1049.82     20.88 o 
   9   9   0      220.14      202.52      9.99 o 
  10   9   0      201.09      203.23     11.56 o 
  11   9   0      373.20      396.72     14.24 o 
  12   9   0      127.28      140.87      9.58 o 
  13   9   0      116.39      112.55     10.53 o 
  -6  10   0        5.06       -2.22      8.33 o 
  -5  10   0       56.10       62.49     10.12 o 
  -4  10   0      232.94      277.28     14.26 o 
  -3  10   0       16.64       22.73      5.33 o 
  -2  10   0      232.45      213.44     12.08 o 
  -1  10   0      449.24      474.22     15.08 o 
   0  10   0      274.80      269.86     10.70 o 
   1  10   0      114.01      107.81      8.82 o 
   2  10   0     1021.57     1053.18     35.20 o 
   3  10   0      229.30      216.09      6.73 o 
   4  10   0      784.93      726.83     26.64 o 
   5  10   0      331.91      307.85     10.81 o 
   6  10   0        9.29       13.74      3.54 o 
   7  10   0      391.67      400.25     10.16 o 
   8  10   0      703.47      757.30     17.51 o 
   9  10   0      532.70      602.37     16.03 o 
  10  10   0      279.60      276.70     11.48 o 
  11  10   0      376.27      360.95     14.15 o 
  12  10   0      203.12      183.07     10.79 o 
  13  10   0       72.49       70.99     10.55 o 
  -5  11   0       85.05      120.25     17.84 o 
  -4  11   0      133.50      149.59     13.35 o 
  -3  11   0        1.13        5.16      5.00 o 
  -2  11   0       38.98       44.07      9.84 o 
  -1  11   0       62.09       56.41      8.37 o 
   0  11   0      187.62      163.37      9.77 o 
   1  11   0      366.22      377.43     13.63 o 
   2  11   0      809.96      777.62     19.41 o 
   3  11   0     2076.35     2102.59     35.85 o 
   4  11   0     1135.47     1167.91     37.51 o 
   5  11   0      591.73      634.55     16.33 o 
   6  11   0      784.60      787.89     14.26 o 
   7  11   0      871.89      893.52     16.11 o 
   8  11   0      358.83      382.42     12.49 o 
   9  11   0      253.58      281.92     11.37 o 
  10  11   0       52.90       66.33      7.44 o 
  11  11   0      313.67      336.71     14.17 o 
  12  11   0      353.50      364.88     14.45 o 
  -3  12   0       29.54        9.84      9.56 o 
  -2  12   0       21.90       -2.16     14.28 o 
  -1  12   0       12.57       14.32      7.96 o 
   0  12   0       59.25       53.64      6.84 o 
   1  12   0       93.98       98.42      9.34 o 
   2  12   0      193.01      205.48     11.86 o 
   3  12   0      577.89      562.31     16.44 o 
   4  12   0      332.35      322.84     13.74 o 
   5  12   0      511.72      514.86     15.72 o 
   6  12   0      581.64      566.91     15.83 o 
   7  12   0      911.86     1008.81     22.69 o 
   8  12   0      202.86      206.02     14.04 o 
   9  12   0      119.97      142.00      9.84 o 
  10  12   0        3.88        7.51      4.42 o 
  11  12   0       71.18       69.93      9.47 o 
  12  12   0      130.42      137.32     10.53 o 
  -2  13   0      193.37      301.94     24.42 o 
  -1  13   0      282.67      320.64     22.82 o 
   0  13   0      271.40      287.53     20.23 o 
   1  13   0       42.29       32.98     13.57 o 
   2  13   0       20.41        4.34      9.62 o 
   3  13   0      292.46      273.34     13.03 o 
   4  13   0      121.81      127.31     11.19 o 
   5  13   0      333.89      347.41     14.32 o 
   6  13   0      338.61      307.29     12.51 o 
   7  13   0      421.79      439.84     15.94 o 
   8  13   0      572.11      582.46     23.68 o 
   9  13   0      189.53      205.65     17.02 o 
  10  13   0        5.95       11.50      7.57 o 
  11  13   0      111.67      148.51     15.96 o 
   0  14   0      453.32      507.57     27.52 o 
   1  14   0      239.89      273.31     22.30 o 
   2  14   0       40.68       53.54     17.54 o 
   3  14   0       49.81       49.81     12.55 o 
   4  14   0      140.04      145.02     20.79 o 
   5  14   0       37.32       36.02     13.78 o 
   6  14   0       85.58       86.39      9.02 o 
   7  14   0      304.74      330.99     15.12 o 
   8  14   0      573.42      582.78     24.48 o 
   9  14   0      319.06      347.73     20.43 o 
   4  15   0       75.90       61.88     19.72 o 
   5  15   0       35.84       86.35     17.08 o 
   6  15   0       15.74       41.91     14.09 o 
   7  15   0       85.75       24.29     18.40 o 
  -5 -15   1      128.34      111.39     18.81 o 
  -9 -14   1       30.09       21.83     12.60 o 
  -8 -14   1        7.95       10.96      7.57 o 
  -7 -14   1       69.37       60.83      8.02 o 
  -6 -14   1      101.52      124.68     19.48 o 
  -5 -14   1       18.05        9.21      9.43 o 
  -4 -14   1        1.45       11.17      7.27 o 
  -3 -14   1       41.96       38.63     13.65 o 
  -2 -14   1       20.86       15.96     16.70 o 
  -1 -14   1       72.90       51.38     13.24 o 
  -9 -13   1       51.75       78.71     12.68 o 
  -8 -13   1       85.33      128.56     14.37 o 
  -7 -13   1       25.88       34.23      6.30 o 
  -6 -13   1       77.14       72.07     16.31 o 
  -5 -13   1       13.67       16.48      8.82 o 
  -4 -13   1       31.24       23.60      6.47 o 
  -3 -13   1       67.76       74.09      9.58 o 
  -2 -13   1       20.25       22.09     10.53 o 
  -1 -13   1       10.39       15.21      5.26 o 
   0 -13   1       94.91      100.09     12.23 o 
   1 -13   1       12.24       43.96     13.37 o 
 -11 -12   1      166.18      214.69     12.79 o 
 -10 -12   1        2.27       12.92      8.69 o 
  -9 -12   1        1.02       17.06     10.68 o 
  -8 -12   1        3.01       18.44      6.43 o 
  -7 -12   1       22.80       26.83      5.57 o 
  -6 -12   1       80.00       44.80     14.02 o 
  -5 -12   1       41.77       46.98      7.77 o 
  -4 -12   1      133.81      136.54      8.89 o 
  -3 -12   1      424.68      434.62     15.14 o 
  -2 -12   1       46.94       50.15      9.64 o 
  -1 -12   1        0.86       -2.29      4.06 o 
   0 -12   1       43.11       39.21      9.49 o 
   1 -12   1       24.82       41.78      8.84 o 
   2 -12   1       59.96       70.15      8.69 o 
   3 -12   1       39.14       59.66     14.93 o 
 -12 -11   1       44.41       29.40      6.38 o 
 -11 -11   1       96.62      115.59     10.40 o 
 -10 -11   1      103.50       94.15      8.00 o 
  -9 -11   1       10.57       11.09      7.01 o 
  -8 -11   1        1.32        3.04      3.93 o 
  -7 -11   1       54.66       51.23      6.06 o 
  -6 -11   1       70.50       72.17     13.31 o 
  -5 -11   1       13.22       35.76      7.29 o 
  -4 -11   1       92.50       86.84      6.99 o 
  -3 -11   1      373.19      359.14     13.31 o 
  -2 -11   1      107.49      106.23      9.73 o 
  -1 -11   1       18.41       16.63      4.83 o 
   0 -11   1      203.37      183.54     11.48 o 
   1 -11   1      175.01      187.85     11.22 o 
   2 -11   1       20.61       19.00      6.49 o 
   3 -11   1      223.29      264.92     14.00 o 
   4 -11   1      174.26      200.60     15.31 o 
 -13 -10   1       31.57       52.11      7.96 o 
 -12 -10   1       64.85       73.58      8.48 o 
 -11 -10   1       12.42       27.89      8.52 o 
 -10 -10   1       80.64       65.64      7.01 o 
  -9 -10   1       56.22       64.17      7.68 o 
  -8 -10   1        8.17       18.08      4.10 o 
  -7 -10   1       12.33       24.29      3.58 o 
  -6 -10   1       95.34       84.68     11.95 o 
  -5 -10   1       99.23       82.87      5.82 o 
  -4 -10   1      361.77      307.31     10.68 o 
  -3 -10   1      143.71      141.20      8.71 o 
  -2 -10   1      101.73      107.05      8.67 o 
  -1 -10   1       15.77       17.02      4.23 o 
   0 -10   1      186.69      192.75     10.79 o 
   1 -10   1      177.84      167.97      9.66 o 
   2 -10   1      301.06      297.62     12.34 o 
   3 -10   1        1.28        5.57      7.74 o 
   4 -10   1       74.70       56.04     11.50 o 
   5 -10   1        4.07       10.33      5.65 o 
   6 -10   1       10.44       15.31     12.19 o 
 -13  -9   1        1.47        2.80      4.70 o 
 -12  -9   1        0.04        6.38      4.36 o 
 -11  -9   1        8.99       16.37      8.00 o 
 -10  -9   1      412.66      388.15     13.07 o 
  -9  -9   1       20.25       13.96      6.49 o 
  -8  -9   1        5.40        5.59      3.24 o 
  -7  -9   1        1.46        3.58      2.31 o 
  -6  -9   1      822.32      874.82     14.67 o 
  -5  -9   1      110.61      105.91      5.57 o 
  -4  -9   1      447.23      402.65      8.65 o 
  -3  -9   1      872.62      900.25     14.17 o 
  -2  -9   1     1190.38     1168.47     35.70 o 
  -1  -9   1      723.80      668.09     16.41 o 
   0  -9   1     1194.54     1208.42     32.12 o 
   1  -9   1       81.12       74.78      7.23 o 
   2  -9   1       48.67       48.99      6.17 o 
   3  -9   1        4.24       -6.84      6.84 o 
   4  -9   1       27.65       46.61      9.68 o 
   5  -9   1       65.91       70.60      8.28 o 
   6  -9   1       13.47       21.74     10.27 o 
   7  -9   1       22.67       30.28     13.78 o 
 -13  -8   1      146.54      147.80     10.94 o 
 -12  -8   1      158.67      158.54     10.94 o 
 -11  -8   1        0.51        4.59      7.14 o 
 -10  -8   1       84.26      107.44      7.55 o 
  -9  -8   1      189.76      167.23      9.21 o 
  -8  -8   1        5.21        7.07      3.36 o 
  -7  -8   1       93.57       78.21      4.87 o 
  -6  -8   1       28.25       27.44      2.98 o 
  -5  -8   1       70.79       64.26      4.72 o 
  -4  -8   1      347.80      346.03      7.59 o 
  -3  -8   1      246.75      245.17      6.47 o 
  -2  -8   1      162.89      169.50     11.73 o 
  -1  -8   1       55.86       58.61      3.34 o 
   0  -8   1       18.17       18.14      3.75 o 
   1  -8   1       74.91       75.50      6.99 o 
   2  -8   1       52.51       48.55      5.65 o 
   3  -8   1       26.91       32.05      6.51 o 
   4  -8   1       13.20        4.62      7.98 o 
   5  -8   1       91.36       95.51      8.80 o 
   6  -8   1       23.24       25.06      9.45 o 
   7  -8   1       12.68       18.23     11.89 o 
   8  -8   1       14.28       21.61     11.15 o 
 -13  -7   1       87.30       74.65      8.26 o 
 -12  -7   1      359.09      340.01     13.18 o 
 -11  -7   1       81.69       73.30      8.63 o 
 -10  -7   1       22.84       19.78      5.18 o 
  -9  -7   1       82.29       80.39      7.29 o 
  -8  -7   1       81.02       81.25      6.28 o 
  -7  -7   1      135.91      126.75      5.48 o 
  -6  -7   1      268.85      284.66      7.16 o 
  -5  -7   1     1815.59     2063.22     31.30 o 
  -4  -7   1      211.39      219.28      5.63 o 
  -3  -7   1      418.97      442.83      8.46 o 
  -2  -7   1       56.82       59.84      3.39 o 
  -1  -7   1      262.92      269.22      5.93 o 
   0  -7   1      219.86      200.34      7.10 o 
   1  -7   1       73.36       72.04      4.12 o 
   2  -7   1       59.58       60.35      3.86 o 
   3  -7   1       20.94       10.46      5.41 o 
   4  -7   1      460.91      472.62     20.08 o 
   5  -7   1        1.71        8.07      3.82 o 
   6  -7   1        7.98        7.92      7.70 o 
   7  -7   1        9.90        9.86     10.85 o 
   8  -7   1       20.11       23.53     10.09 o 
 -13  -6   1        5.77        1.16      4.23 o 
 -12  -6   1        7.61        8.97      4.36 o 
 -11  -6   1       10.19        8.97      6.99 o 
 -10  -6   1      249.79      234.88      9.86 o 
  -9  -6   1      180.31      168.01      8.71 o 
  -8  -6   1       85.65       86.99      6.43 o 
  -7  -6   1      120.86      142.82      5.11 o 
  -6  -6   1       10.23       16.22      2.31 o 
  -5  -6   1      581.30      592.01     17.43 o 
  -4  -6   1     2489.08     2562.81     28.36 o 
  -3  -6   1      322.69      321.55      8.84 o 
  -2  -6   1      947.10      903.51     12.32 o 
  -1  -6   1      108.95       86.28      3.32 o 
   0  -6   1       87.63       95.53      4.66 o 
   1  -6   1      291.94      318.33      6.69 o 
   2  -6   1      134.02      121.31      4.40 o 
   3  -6   1      241.94      194.39      6.28 o 
   4  -6   1      106.24       97.22      6.30 o 
   5  -6   1        4.69        7.59      2.11 o 
   6  -6   1       23.25       21.38      5.26 o 
   7  -6   1        1.44        0.50      9.25 o 
   8  -6   1       31.53       19.33      9.17 o 
   9  -6   1       62.41       30.07     14.80 o 
 -13  -5   1       57.30       60.22      7.64 o 
 -12  -5   1       15.13       13.40      4.51 o 
 -11  -5   1       54.93       60.31      7.72 o 
 -10  -5   1       79.22       75.75      6.47 o 
  -9  -5   1      463.79      456.77     13.11 o 
  -8  -5   1      331.82      285.87      9.58 o 
  -7  -5   1      257.39      260.44      6.02 o 
  -6  -5   1     1408.30     1494.10     18.70 o 
  -5  -5   1      706.10      830.02     20.88 o 
  -4  -5   1      154.24      148.77      4.23 o 
  -3  -5   1        3.48        6.02      4.12 o 
  -2  -5   1       61.41       92.86      3.21 o 
  -1  -5   1      141.48      198.47      4.36 o 
   0  -5   1      297.24      266.02      7.25 o 
   1  -5   1      267.84      266.67      5.57 o 
   2  -5   1      199.42      159.79      4.62 o 
   3  -5   1      105.91       94.15      4.49 o 
   4  -5   1      105.83      111.15      6.08 o 
   5  -5   1       67.36       70.64      4.55 o 
   6  -5   1       54.86       51.88      5.11 o 
   7  -5   1       23.11       23.86      5.93 o 
   8  -5   1       51.76       53.86      6.49 o 
   9  -5   1        9.76      -10.89     10.89 o 
  10  -5   1       44.79       15.66     15.25 o 
 -13  -4   1       49.70       35.76      6.36 o 
 -12  -4   1      114.95       95.34      8.46 o 
 -11  -4   1      143.98      135.74      9.15 o 
 -10  -4   1      324.71      310.48     10.94 o 
  -9  -4   1      124.49      113.09      7.36 o 
  -8  -4   1       72.46       87.96      6.47 o 
  -7  -4   1        7.86        4.16      2.22 o 
  -6  -4   1      497.40      547.30      8.61 o 
  -5  -4   1      737.67      748.91     17.51 o 
  -4  -4   1       10.15       23.08      2.14 o 
  -3  -4   1      456.91      475.79     13.78 o 
  -2  -4   1      877.84      834.33     10.57 o 
  -1  -4   1       95.94       81.02      2.48 o 
   0  -4   1      425.61      373.87      8.28 o 
   1  -4   1      811.70      731.85      9.90 o 
   2  -4   1      598.84      595.18      9.12 o 
   3  -4   1      115.28      131.84      4.68 o 
   4  -4   1      147.86      137.51     10.25 o 
   5  -4   1      538.33      580.62     10.68 o 
   6  -4   1      409.58      393.29      9.28 o 
   7  -4   1        4.75       10.61      4.70 o 
   8  -4   1       46.93       52.07      5.85 o 
   9  -4   1        9.49       18.05      7.66 o 
  10  -4   1       47.19       53.21     15.96 o 
 -13  -3   1        7.53        6.90      4.64 o 
 -12  -3   1       42.40       30.31      5.74 o 
 -11  -3   1        3.80       12.38      6.95 o 
 -10  -3   1      262.80      226.18      9.56 o 
  -9  -3   1      427.94      418.70     12.47 o 
  -8  -3   1      997.53     1052.25     19.56 o 
  -7  -3   1      351.37      330.97      9.40 o 
  -6  -3   1      120.09      117.38      5.52 o 
  -5  -3   1       11.65       21.96      2.65 o 
  -4  -3   1      957.97      897.81     11.26 o 
  -3  -3   1      222.71      194.99      7.14 o 
  -2  -3   1       28.36       37.60      1.88 o 
  -1  -3   1     1830.83     1759.39     18.53 o 
   0  -3   1     3949.51     3389.05     55.22 o 
   1  -3   1      390.61      284.66      5.48 o 
   2  -3   1      606.03      550.04      8.09 o 
   3  -3   1     1033.69     1164.12     14.84 o 
   4  -3   1       70.60       89.99      3.86 o 
   5  -3   1      709.95      681.08     11.37 o 
   6  -3   1      375.69      338.61      8.30 o 
   7  -3   1       35.95       74.09      6.97 o 
   8  -3   1       19.66       24.48      4.81 o 
   9  -3   1        9.33       -0.24      6.34 o 
  10  -3   1       22.06       42.08     14.73 o 
  11  -3   1       74.86       75.84      8.46 o 
 -13  -2   1       14.71       14.28      5.46 o 
 -12  -2   1        2.21        5.80      4.44 o 
 -11  -2   1       34.97       39.78      7.74 o 
 -10  -2   1       73.06       62.77      6.10 o 
  -9  -2   1      133.42      112.10      7.44 o 
  -8  -2   1      146.73      122.39      6.38 o 
  -7  -2   1       74.34       59.99      4.75 o 
  -6  -2   1       81.99       63.52      4.47 o 
  -5  -2   1      159.93      121.27      4.77 o 
  -4  -2   1      625.84      443.70      8.67 o 
  -3  -2   1      305.85      142.90      4.53 o 
  -2  -2   1       12.29       36.15      1.64 o 
  -1  -2   1     3762.18     4126.23     39.67 o 
   0  -2   1      551.95      477.76      8.11 o 
   1  -2   1      811.33      907.30     18.61 o 
   2  -2   1      146.63      138.52      3.26 o 
   3  -2   1      933.83      953.10     12.25 o 
   4  -2   1      154.08       97.56      3.65 o 
   5  -2   1      446.09      400.34      7.87 o 
   6  -2   1      157.94      133.76      5.82 o 
   7  -2   1        8.30        6.21      3.67 o 
   8  -2   1       77.44       74.74      5.95 o 
   9  -2   1       25.48       37.47      6.88 o 
  10  -2   1       86.65       82.85     14.71 o 
  11  -2   1       38.78       45.51      6.77 o 
  12  -2   1       13.80       49.65     11.52 o 
 -13  -1   1        3.61        2.61      4.53 o 
 -12  -1   1        0.36      -14.99     14.99 o 
 -11  -1   1        0.37       12.53      7.61 o 
 -10  -1   1       82.80       72.39      6.45 o 
  -9  -1   1      460.19      454.59     13.16 o 
  -8  -1   1        4.23        6.88      2.39 o 
  -7  -1   1        0.05        1.38      1.60 o 
  -6  -1   1     1008.25     1073.54     18.01 o 
  -5  -1   1      121.39      112.83      4.55 o 
  -4  -1   1     1080.39      864.83     13.72 o 
  -3  -1   1       87.48       92.34      3.19 o 
  -2  -1   1      107.79       94.35      2.05 o 
  -1  -1   1        1.64        1.32      0.35 o 
   0  -1   1        1.28        8.82      0.82 o 
   1  -1   1        3.07        2.57      0.50 o 
   2  -1   1      452.15      437.92      6.02 o 
   3  -1   1      445.10      446.78     11.52 o 
   4  -1   1     2014.23     2001.06     22.35 o 
   5  -1   1      178.15      182.53      4.83 o 
   6  -1   1      131.13      130.93      5.48 o 
   7  -1   1      344.81      348.87     10.12 o 
   8  -1   1       57.95       37.40      4.83 o 
   9  -1   1      148.67      142.60      8.82 o 
  10  -1   1      252.96      253.45     18.92 o 
  11  -1   1       46.84       44.39      6.54 o 
  12  -1   1       13.25       15.31     10.81 o 
 -12   0   1       75.06      117.75     19.31 o 
 -11   0   1       24.08       30.82      8.43 o 
 -10   0   1      112.90       97.19      7.23 o 
  -9   0   1      180.50      201.92      9.34 o 
  -8   0   1       36.01       48.60      8.52 o 
  -7   0   1       26.11       22.78      3.11 o 
  -6   0   1      319.00      339.19      8.71 o 
  -5   0   1      259.49      271.80     10.18 o 
  -4   0   1     2749.32     2596.87     27.22 o 
  -3   0   1     1132.30     1035.11     11.89 o 
  -2   0   1       20.11       25.04      1.29 o 
  -1   0   1        5.70        0.73      0.30 o 
   0   0   1       86.38       91.97      2.31 o 
   1   0   1      131.63      134.32      2.11 o 
   2   0   1     5924.10     6864.81     65.55 o 
   3   0   1     4648.77     4976.69     48.51 o 
   4   0   1     2702.55     3087.91     31.86 o 
   5   0   1      256.83      292.73      5.72 o 
   6   0   1      110.47       76.08      3.28 o 
   7   0   1      867.88      884.42     17.11 o 
   8   0   1      163.70      154.33      7.23 o 
   9   0   1      312.17      278.71     11.02 o 
  10   0   1       56.64       53.67      6.10 o 
  11   0   1       10.40        2.46      4.01 o 
  12   0   1       14.11       44.54     10.55 o 
 -12   1   1       11.88       44.52     18.16 o 
 -11   1   1       12.63       26.60      8.43 o 
 -10   1   1      304.10      273.62     11.02 o 
  -9   1   1       67.94       65.18      7.01 o 
  -8   1   1       43.99       41.54      8.24 o 
  -7   1   1       30.79       45.56      4.31 o 
  -6   1   1       97.39       87.98      3.73 o 
  -5   1   1      224.43      230.93      5.33 o 
  -4   1   1       37.91       51.64      2.39 o 
  -3   1   1       96.52      101.81      5.07 o 
  -2   1   1      432.50      451.03      6.08 o 
  -1   1   1     1298.63     1136.89     11.89 o 
   0   1   1      256.08      352.00      5.44 o 
   1   1   1       19.50       23.53      0.99 o 
   2   1   1      109.91      105.67      2.18 o 
   3   1   1    12588.68    13641.27    128.17 o 
   4   1   1     4386.38     4567.40     54.98 o 
   5   1   1     1986.00     2271.07     30.80 o 
   6   1   1      110.77      130.20      5.67 o 
   7   1   1      142.63      128.90      6.45 o 
   8   1   1      733.43      721.82     15.72 o 
   9   1   1        5.23        6.30      5.37 o 
  10   1   1        0.00        0.32      3.19 o 
  11   1   1        2.20        0.39      3.62 o 
  12   1   1        0.49       -5.91      9.36 o 
  13   1   1       72.41       69.46      9.86 o 
 -12   2   1        7.75       47.50     18.94 o 
 -11   2   1       33.50       36.00      9.12 o 
 -10   2   1       33.46       30.93      5.91 o 
  -9   2   1       43.06       42.69      6.36 o 
  -8   2   1        2.40       32.16      6.30 o 
  -7   2   1      433.12      381.68     10.44 o 
  -6   2   1      560.78      592.27     10.29 o 
  -5   2   1      635.87      640.09     10.33 o 
  -4   2   1       85.38       97.54      3.41 o 
  -3   2   1      336.41      325.34      7.20 o 
  -2   2   1      141.20      130.95      3.15 o 
  -1   2   1     5092.74     5722.63     54.87 o 
   0   2   1       39.34       42.41      1.38 o 
   1   2   1       11.99       26.40      1.21 o 
   2   2   1     6385.22     7426.00     70.84 o 
   3   2   1     8348.44     9381.59     89.08 o 
   4   2   1      898.13      752.30     12.51 o 
   5   2   1      663.59      625.81     11.78 o 
   6   2   1       11.59        7.07      1.86 o 
   7   2   1      196.77      187.64      7.42 o 
   8   2   1      631.24      625.75     14.26 o 
   9   2   1       55.52       44.33      6.41 o 
  10   2   1      128.39      105.84      7.79 o 
  11   2   1        0.08        3.93      3.67 o 
  12   2   1       82.93       93.38     10.83 o 
  13   2   1        9.21       19.48      7.96 o 
 -11   3   1       46.37       63.16     10.29 o 
 -10   3   1       72.27       66.44      7.16 o 
  -9   3   1       15.79       19.09      6.36 o 
  -8   3   1        4.04       -2.50      5.87 o 
  -7   3   1      354.45      294.95      9.51 o 
  -6   3   1        8.46        8.54      1.77 o 
  -5   3   1      972.23     1065.45     15.16 o 
  -4   3   1     2302.20     2335.76     26.38 o 
  -3   3   1        2.64        7.70      2.01 o 
  -2   3   1      268.10      199.14      4.27 o 
  -1   3   1      622.59      661.84      8.65 o 
   0   3   1     3101.66     3160.73     52.91 o 
   1   3   1      339.42      343.22     10.03 o 
   2   3   1      668.88      632.18      7.94 o 
   3   3   1     3920.56     4039.86     40.14 o 
   4   3   1     1252.17     1628.61     18.29 o 
   5   3   1      167.89      155.89      5.61 o 
   6   3   1      206.39      208.00      6.84 o 
   7   3   1      262.22      247.45      8.41 o 
   8   3   1     1047.84     1105.75     20.38 o 
   9   3   1      199.39      173.88      8.95 o 
  10   3   1       22.20       27.18      4.59 o 
  11   3   1        6.41       12.14      4.21 o 
  12   3   1        0.64       19.93      9.15 o 
  13   3   1       31.34       38.85      8.00 o 
 -11   4   1        2.77        7.38      9.86 o 
 -10   4   1        5.49       19.46      6.34 o 
  -9   4   1       34.94       48.02      7.33 o 
  -8   4   1       25.70       29.08      6.82 o 
  -7   4   1       31.55       17.39      3.56 o 
  -6   4   1      264.82      247.65     12.45 o 
  -5   4   1       22.22       22.07      3.67 o 
  -4   4   1      680.62      637.68     10.55 o 
  -3   4   1      284.16      238.22      5.76 o 
  -2   4   1      831.74      871.52     18.98 o 
  -1   4   1        0.07        4.77      1.04 o 
   0   4   1       25.45       64.15      2.42 o 
   1   4   1      104.64       74.52      2.70 o 
   2   4   1      421.36      354.78      5.61 o 
   3   4   1     1380.71     1478.61     30.76 o 
   4   4   1     3733.78     3822.93     39.00 o 
   5   4   1     2118.32     2182.25     24.27 o 
   6   4   1      205.68      182.78      6.62 o 
   7   4   1       86.78       75.69      6.15 o 
   8   4   1      475.67      468.05     12.12 o 
   9   4   1      109.69       95.19      7.33 o 
  10   4   1      179.74      190.03      9.40 o 
  11   4   1       28.38       32.74      5.46 o 
  12   4   1        9.68       13.89      8.95 o 
  13   4   1        3.68        0.19      6.82 o 
 -10   5   1        6.34       16.48      6.92 o 
  -9   5   1        3.32       -6.47      6.84 o 
  -8   5   1        0.55        8.91      7.01 o 
  -7   5   1       52.97       40.16      4.14 o 
  -6   5   1       26.26       16.63      5.59 o 
  -5   5   1      375.94      356.27      8.93 o 
  -4   5   1      137.23      138.80      5.13 o 
  -3   5   1      141.11      151.38      5.09 o 
  -2   5   1      299.01      287.68      7.23 o 
  -1   5   1       37.02       20.82      1.98 o 
   0   5   1      896.11      794.75     17.45 o 
   1   5   1      584.98      522.45      8.09 o 
   2   5   1      444.66      430.24      6.84 o 
   3   5   1      420.00      403.79     12.53 o 
   4   5   1     2111.71     2489.81     27.18 o 
   5   5   1      185.70      210.14      5.20 o 
   6   5   1      259.75      277.74      6.21 o 
   7   5   1      513.64      527.17     12.79 o 
   8   5   1     1559.21     1490.75     25.09 o 
   9   5   1       65.00       56.36      6.69 o 
  10   5   1        3.00       -1.21      2.91 o 
  11   5   1      101.49       85.25      7.72 o 
  12   5   1       25.12       10.35      9.19 o 
  13   5   1       20.69       21.53      7.59 o 
  -9   6   1       24.91       25.45      8.48 o 
  -8   6   1       31.45       47.69      8.61 o 
  -7   6   1        1.93        1.98      3.02 o 
  -6   6   1       20.56       28.60      6.34 o 
  -5   6   1      202.66      195.30      7.27 o 
  -4   6   1      488.93      442.01      9.49 o 
  -3   6   1      212.81      209.90      6.36 o 
  -2   6   1      399.40      342.23      7.51 o 
  -1   6   1        6.50       13.24      1.88 o 
   0   6   1      127.88      114.17      5.22 o 
   1   6   1      413.16      445.94      7.89 o 
   2   6   1      307.57      339.90      6.38 o 
   3   6   1     1610.13     1648.17     37.08 o 
   4   6   1        1.65        6.38      1.55 o 
   5   6   1      246.46      234.81      5.82 o 
   6   6   1      108.42      125.65      4.77 o 
   7   6   1      239.76      237.77      6.56 o 
   8   6   1      370.45      366.91     10.79 o 
   9   6   1       53.00       62.92      7.14 o 
  10   6   1      326.74      310.87     11.37 o 
  11   6   1        1.32        5.74      3.82 o 
  12   6   1       27.85       12.92     12.38 o 
  13   6   1       51.64       50.28      8.43 o 
  -9   7   1       14.55      -10.50     10.50 o 
  -8   7   1       59.82       43.64     14.69 o 
  -7   7   1       24.26       33.13      5.46 o 
  -6   7   1       28.37       23.92      6.26 o 
  -5   7   1       11.37       11.24      4.68 o 
  -4   7   1      116.71      108.28      5.39 o 
  -3   7   1      768.15      773.37     13.31 o 
  -2   7   1      591.58      560.43     10.59 o 
  -1   7   1      323.15      335.29      7.40 o 
   0   7   1      104.69      105.72      5.65 o 
   1   7   1       78.51       94.39      4.18 o 
   2   7   1      181.76      161.82      4.70 o 
   3   7   1      420.87      466.88      8.54 o 
   4   7   1      604.29      581.14      9.81 o 
   5   7   1      438.64      460.54      8.89 o 
   6   7   1      522.19      570.85     18.36 o 
   7   7   1      449.75      476.70      9.81 o 
   8   7   1      330.49      298.16      9.97 o 
   9   7   1        5.04        6.38      5.59 o 
  10   7   1      168.58      194.48      9.32 o 
  11   7   1      120.95      100.93      8.37 o 
  12   7   1        0.21        5.11      8.84 o 
  13   7   1        4.03       -5.57      7.27 o 
  -7   8   1       95.18       96.83     13.01 o 
  -6   8   1       47.05       48.34      9.92 o 
  -5   8   1      126.19      128.86      9.56 o 
  -4   8   1      339.22      338.33      9.19 o 
  -3   8   1       80.11       79.74      5.61 o 
  -2   8   1      525.41      503.79     10.46 o 
  -1   8   1       49.31       41.29      3.45 o 
   0   8   1        6.76       10.66      3.65 o 
   1   8   1       19.63       19.24      3.17 o 
   2   8   1      292.44      280.80      6.82 o 
   3   8   1      246.40      240.83      6.43 o 
   4   8   1      529.18      518.57      9.66 o 
   5   8   1      105.77       90.70      4.79 o 
   6   8   1      589.43      675.10     21.31 o 
   7   8   1        7.70        3.13      4.10 o 
   8   8   1      171.55      145.71      7.29 o 
   9   8   1      275.87      270.47     10.91 o 
  10   8   1       10.25       23.88      4.79 o 
  11   8   1       87.59       86.37      7.94 o 
  12   8   1      122.91      111.99      9.56 o 
  13   8   1       87.18       86.73      9.30 o 
  -6   9   1       28.57       15.49     10.91 o 
  -5   9   1        4.67       15.88      7.98 o 
  -4   9   1      411.74      393.52     13.80 o 
  -3   9   1      231.46      244.78     11.24 o 
  -2   9   1      105.63      115.92      6.45 o 
  -1   9   1       91.29       87.01      4.68 o 
   0   9   1     1413.28     1491.79     20.58 o 
   1   9   1      181.46      171.27      6.19 o 
   2   9   1      145.84      134.60      5.24 o 
   3   9   1      193.10      185.50      6.17 o 
   4   9   1       13.00       42.56      3.54 o 
   5   9   1        6.60       31.08      3.30 o 
   6   9   1      621.32      679.52     22.82 o 
   7   9   1       25.09       64.43      5.44 o 
   8   9   1       25.16       44.33      5.57 o 
   9   9   1      322.25      316.52     11.93 o 
  10   9   1       23.82       26.68      5.07 o 
  11   9   1       40.84       30.82      5.91 o 
  12   9   1        1.47       -7.94     12.49 o 
  13   9   1       23.68       16.11      8.11 o 
  -5  10   1       40.38       31.38     13.55 o 
  -4  10   1      113.92      117.71      9.34 o 
  -3  10   1      182.83      199.85     11.24 o 
  -2  10   1      219.78      232.31     11.91 o 
  -1  10   1      176.54      155.41      9.04 o 
   0  10   1       93.02       81.99      8.41 o 
   1  10   1       42.90       36.54      4.49 o 
   2  10   1       22.50       32.33      3.62 o 
   3  10   1       60.61       65.06      4.87 o 
   4  10   1      147.68      135.20      5.54 o 
   5  10   1        0.44        2.33      2.39 o 
   6  10   1       84.27       91.46     11.15 o 
   7  10   1        8.67       21.31      4.83 o 
   8  10   1       11.06       24.42      5.26 o 
   9  10   1       72.29       70.81      8.20 o 
  10  10   1       33.28       38.50      5.93 o 
  11  10   1      200.85      203.84     12.38 o 
  12  10   1       48.75       51.94     14.30 o 
  13  10   1       63.94       85.40      9.79 o 
  -5  11   1       38.82       -3.82     14.82 o 
  -4  11   1        0.87       -3.82     10.55 o 
  -3  11   1       59.86       67.34     14.39 o 
  -2  11   1       39.85       43.87      9.34 o 
  -1  11   1      141.85      112.70      9.04 o 
   0  11   1      348.00      360.22     14.13 o 
   1  11   1      461.85      495.57     15.08 o 
   2  11   1       14.27       15.47      4.77 o 
   3  11   1       79.90       67.67      6.02 o 
   4  11   1      327.38      316.26      8.56 o 
   5  11   1      102.43      100.17      5.78 o 
   6  11   1       11.67       13.24     10.07 o 
   7  11   1       14.73       11.99      5.13 o 
   8  11   1       25.09       33.89      5.69 o 
   9  11   1        2.59       -2.83      7.07 o 
  10  11   1       70.66       71.29      7.64 o 
  11  11   1      139.83      174.98     11.78 o 
  12  11   1       40.03       26.85     15.12 o 
  -3  12   1       71.36       79.42     15.57 o 
  -2  12   1       73.45       62.86     16.20 o 
  -1  12   1        6.55       -0.15      7.03 o 
   0  12   1       77.17       65.34     14.86 o 
   1  12   1      299.96      283.26     19.59 o 
   2  12   1      122.20      122.24      8.80 o 
   3  12   1        9.24       32.96      7.68 o 
   4  12   1       32.47       10.63     12.73 o 
   5  12   1       23.49       26.06      5.09 o 
   6  12   1       25.88       10.63     12.10 o 
   7  12   1        2.47       12.81      8.71 o 
   8  12   1       13.91       24.16      6.06 o 
   9  12   1        2.96       35.70      8.02 o 
  10  12   1        0.20        6.88      4.59 o 
  11  12   1        1.76        2.65      4.94 o 
  12  12   1       38.14       79.42     17.58 o 
  -2  13   1       75.62       51.62     17.26 o 
  -1  13   1       70.38       66.16     13.61 o 
   0  13   1       26.69       23.34     15.14 o 
   1  13   1       65.00       56.17     13.50 o 
   2  13   1        8.50       25.09     10.44 o 
   3  13   1        0.37       -8.50     12.27 o 
   4  13   1       47.35       32.07     14.93 o 
   5  13   1       19.00       27.89      5.72 o 
   6  13   1        6.23      -11.45     13.63 o 
   7  13   1       22.48       36.00      8.09 o 
   8  13   1       51.47       47.07      9.62 o 
   9  13   1        7.57       13.55     11.84 o 
  10  13   1       33.49       36.11      6.28 o 
  11  13   1        0.01       -3.45      5.03 o 
   0  14   1        3.78       48.23     17.41 o 
   1  14   1       29.89       45.60     14.37 o 
   2  14   1       82.41       89.36     14.71 o 
   3  14   1      258.30      276.94     22.48 o 
   4  14   1       37.90       51.38     17.19 o 
   5  14   1      100.09      103.51     16.03 o 
   6  14   1       48.66      -12.01     15.92 o 
   7  14   1       31.70       47.35     14.88 o 
  10  14   1       39.79       62.25     11.04 o 
   3  15   1       33.04       11.28     16.26 o 
   4  15   1       53.91       48.12     18.83 o 
   5  15   1       33.32       17.92     11.54 o 
   6  15   1       29.40       71.31     19.15 o 
   7  15   1       83.71       71.76     17.47 o 
  -8 -14   2      185.03      121.05     13.70 o 
  -7 -14   2       23.83       17.45      9.21 o 
  -6 -14   2       15.67       18.98     17.11 o 
  -5 -14   2       35.61       31.69      6.69 o 
  -4 -14   2      343.20      358.56     17.13 o 
  -3 -14   2      110.69      126.10     11.93 o 
  -2 -14   2        3.69        4.29      5.76 o 
  -1 -14   2       34.57       39.86     11.00 o 
 -10 -13   2      155.53      143.48     15.57 o 
  -9 -13   2      219.74      228.25     18.03 o 
  -8 -13   2      342.24      357.22     19.37 o 
  -7 -13   2      146.43      141.41     10.74 o 
  -6 -13   2       37.06       73.21     15.49 o 
  -5 -13   2      111.54      120.51     10.25 o 
  -4 -13   2      487.83      500.34     17.82 o 
  -3 -13   2      490.65      539.12     18.23 o 
  -2 -13   2      261.39      281.58     13.48 o 
  -1 -13   2      178.25      210.42     13.05 o 
   0 -13   2       84.19       77.61     12.10 o 
   1 -13   2       94.90       93.57      9.53 o 
 -11 -12   2       32.85       34.79      9.99 o 
 -10 -12   2      252.45      285.72     18.23 o 
  -9 -12   2      645.48      751.74     29.10 o 
  -8 -12   2      749.80      785.95     27.87 o 
  -7 -12   2      381.12      409.62     15.01 o 
  -6 -12   2      314.46      350.58     22.24 o 
  -5 -12   2        8.37       10.42      4.77 o 
  -4 -12   2       73.12       76.81      9.94 o 
  -3 -12   2      336.49      326.18     13.78 o 
  -2 -12   2      517.91      541.34     16.85 o 
  -1 -12   2      683.06      727.13     20.56 o 
   0 -12   2      280.71      316.86     15.53 o 
   1 -12   2      328.88      391.28     15.53 o 
   2 -12   2      309.43      368.40     16.98 o 
   3 -12   2      159.25      193.92     12.77 o 
 -12 -11   2      414.05      415.07     24.37 o 
 -11 -11   2       25.70       27.44      6.04 o 
 -10 -11   2        3.36        6.21      4.51 o 
  -9 -11   2      354.92      394.15     20.60 o 
  -8 -11   2      710.02      694.64     25.24 o 
  -7 -11   2      422.74      439.36     14.73 o 
  -6 -11   2      341.24      348.81     20.71 o 
  -5 -11   2      390.03      393.03     13.52 o 
  -4 -11   2      209.12      220.40     17.23 o 
  -3 -11   2      116.14      163.89      9.90 o 
  -2 -11   2      271.98      232.66     10.61 o 
  -1 -11   2      286.99      274.95     12.55 o 
   0 -11   2      554.25      550.75     18.08 o 
   1 -11   2      273.81      268.91     12.36 o 
   2 -11   2      358.01      399.03     16.63 o 
   3 -11   2      332.73      377.80     16.01 o 
   4 -11   2      282.52      350.26     15.25 o 
 -12 -10   2      137.09      165.33     17.13 o 
 -11 -10   2      139.33      122.65      9.79 o 
 -10 -10   2        4.05        3.19      4.08 o 
  -9 -10   2      199.47      210.72     10.59 o 
  -8 -10   2      263.91      243.40      9.79 o 
  -7 -10   2      662.68      743.69     14.34 o 
  -6 -10   2      185.94      178.00     14.97 o 
  -5 -10   2      450.38      435.24     13.42 o 
  -4 -10   2      691.46      636.51     16.39 o 
  -3 -10   2      436.47      421.70     13.70 o 
  -2 -10   2      285.22      257.63     10.46 o 
  -1 -10   2      382.39      424.07     14.21 o 
   0 -10   2       79.96      102.37      9.60 o 
   1 -10   2      102.17      114.86      8.93 o 
   2 -10   2      339.88      366.78     14.82 o 
   3 -10   2      354.65      380.93     14.90 o 
   4 -10   2      480.42      516.04     17.67 o 
   5 -10   2      141.98      173.45     13.01 o 
 -13  -9   2      209.59      210.89     12.29 o 
 -12  -9   2      137.37      157.94     18.57 o 
 -11  -9   2      470.55      502.28     15.85 o 
 -10  -9   2       44.17       51.49      6.41 o 
  -9  -9   2      633.53      678.68     17.23 o 
  -8  -9   2      536.16      546.31     14.28 o 
  -7  -9   2      789.66      824.15     14.58 o 
  -6  -9   2      113.53       89.41     10.72 o 
  -5  -9   2      995.08      996.99     15.66 o 
  -4  -9   2     2098.75     2216.93     35.96 o 
  -3  -9   2     2436.09     2560.48     40.21 o 
  -2  -9   2      600.84      568.52     14.99 o 
  -1  -9   2      280.67      308.84     11.73 o 
   0  -9   2       10.10       10.74      6.71 o 
   1  -9   2       51.06       42.19      5.48 o 
   2  -9   2        4.03        6.77      7.44 o 
   3  -9   2      498.15      509.96     16.20 o 
   4  -9   2      273.74      293.89     12.83 o 
   5  -9   2      212.15      269.37     14.24 o 
   6  -9   2      221.32      262.79     15.96 o 
 -13  -8   2       29.60       22.86      8.22 o 
 -12  -8   2      134.34      148.90     11.86 o 
 -11  -8   2      265.05      233.43     11.54 o 
 -10  -8   2      254.40      244.60     10.57 o 
  -9  -8   2      654.90      703.44     17.34 o 
  -8  -8   2      958.13      961.49     19.28 o 
  -7  -8   2      112.61      115.96      5.97 o 
  -6  -8   2      286.39      314.19     14.26 o 
  -5  -8   2      152.91      143.94      5.72 o 
  -4  -8   2      966.81      931.81     14.15 o 
  -3  -8   2     1018.42     1082.86     20.92 o 
  -2  -8   2     1042.36     1018.39     14.62 o 
  -1  -8   2      780.64      775.62     17.67 o 
   0  -8   2      235.62      244.04      9.68 o 
   1  -8   2      229.16      231.90      9.58 o 
   2  -8   2      170.36      177.46      9.75 o 
   3  -8   2       45.57       48.99      6.82 o 
   4  -8   2      111.98      108.11      8.02 o 
   5  -8   2       30.93       31.51      8.20 o 
   6  -8   2      238.37      246.20     19.72 o 
   7  -8   2      170.02      181.02     18.33 o 
 -13  -7   2      120.06      104.79      9.49 o 
 -12  -7   2      324.16      326.05     20.25 o 
 -11  -7   2      359.54      343.91     12.55 o 
 -10  -7   2     1422.58     1497.16     27.78 o 
  -9  -7   2     1075.54     1137.80     22.63 o 
  -8  -7   2     1036.04     1032.22     19.91 o 
  -7  -7   2       13.39       28.39      4.23 o 
  -6  -7   2      680.80      629.80     20.06 o 
  -5  -7   2      420.59      414.64      8.52 o 
  -4  -7   2      407.94      407.65      8.22 o 
  -3  -7   2      432.27      353.92      7.25 o 
  -2  -7   2      743.66      716.17     10.91 o 
  -1  -7   2     2213.69     2128.93     24.63 o 
   0  -7   2     2635.24     2634.44     29.64 o 
   1  -7   2      650.41      644.51     15.42 o 
   2  -7   2     3056.37     3280.85     65.29 o 
   3  -7   2     1427.09     1488.88     27.65 o 
   4  -7   2       34.88       40.59      5.78 o 
   5  -7   2       11.29        7.87      6.60 o 
   6  -7   2      285.70      289.47     18.92 o 
   7  -7   2      115.68      126.21     15.06 o 
   8  -7   2      249.55      286.00     23.36 o 
 -13  -6   2      186.93      164.49     10.59 o 
 -12  -6   2      451.27      420.21     21.85 o 
 -11  -6   2       99.91       91.52      8.05 o 
 -10  -6   2      328.35      316.91     11.09 o 
  -9  -6   2     1003.56     1037.89     20.71 o 
  -8  -6   2     1709.29     1728.33     27.91 o 
  -7  -6   2      764.77      805.10     13.01 o 
  -6  -6   2     1745.65     1857.59     23.02 o 
  -5  -6   2      680.62      596.39     10.12 o 
  -4  -6   2      275.32      296.98      6.54 o 
  -3  -6   2       76.63       67.45      4.70 o 
  -2  -6   2       30.07        9.45      2.03 o 
  -1  -6   2      444.61      364.23      6.45 o 
   0  -6   2     2455.10     2490.48     41.87 o 
   1  -6   2     1218.61     1153.44     15.14 o 
   2  -6   2     2788.04     2733.99     36.09 o 
   3  -6   2     2718.34     2947.10     33.76 o 
   4  -6   2     1288.68     1326.58     18.81 o 
   5  -6   2      145.74      137.66      8.91 o 
   6  -6   2       87.16      110.22     13.18 o 
   7  -6   2      205.65      223.81     15.72 o 
   8  -6   2      232.75      248.14     20.15 o 
 -13  -5   2      174.80      183.45     11.17 o 
 -12  -5   2      351.30      333.78     21.48 o 
 -11  -5   2      254.00      236.88     10.35 o 
 -10  -5   2       41.94       48.47      5.44 o 
  -9  -5   2      228.79      199.35      9.08 o 
  -8  -5   2      844.36      799.09     16.52 o 
  -7  -5   2     2100.87     2242.08     26.21 o 
  -6  -5   2     2968.33     3084.24     34.02 o 
  -5  -5   2     2976.11     3047.34     33.17 o 
  -4  -5   2     4744.46     4886.51     49.76 o 
  -3  -5   2     8824.49     9409.24    169.76 o 
  -2  -5   2     1081.31     1158.25     14.13 o 
  -1  -5   2      544.23      504.78     11.17 o 
   0  -5   2     2236.74     2252.11     32.83 o 
   1  -5   2      762.12      713.30     10.14 o 
   2  -5   2     1854.67     1832.81     25.24 o 
   3  -5   2     2113.32     2173.32     25.73 o 
   4  -5   2     3597.48     3755.44     41.52 o 
   5  -5   2     1735.22     1896.29     24.94 o 
   6  -5   2       77.45       73.01     11.37 o 
   7  -5   2      201.75      182.42     16.24 o 
   8  -5   2      423.68      487.44     24.91 o 
   9  -5   2      175.23      143.96     15.10 o 
  10  -5   2       42.96       71.22     12.10 o 
 -13  -4   2      413.79      377.69     14.75 o 
 -12  -4   2      511.83      478.21     16.65 o 
 -11  -4   2      455.60      381.29     12.86 o 
 -10  -4   2       11.07       12.14      3.65 o 
  -9  -4   2      267.38      262.29     10.05 o 
  -8  -4   2      381.00      407.03     11.11 o 
  -7  -4   2      665.91      677.15     14.30 o 
  -6  -4   2     1930.08     2056.64     23.75 o 
  -5  -4   2     3152.84     3206.52     34.15 o 
  -4  -4   2     1337.21     1398.50     16.78 o 
  -3  -4   2     2015.91     2046.27     41.46 o 
  -2  -4   2     4225.56     4148.32     41.50 o 
  -1  -4   2     7188.56     7812.08     95.10 o 
   0  -4   2     1131.25      950.05     16.22 o 
   1  -4   2      696.65      580.56      8.26 o 
   2  -4   2      335.66      332.40      7.18 o 
   3  -4   2     1376.24     1454.86     18.21 o 
   4  -4   2     1568.68     1520.54     19.61 o 
   5  -4   2     2846.41     2983.62     34.60 o 
   6  -4   2      709.80      658.86     23.81 o 
   7  -4   2      428.00      400.51     11.56 o 
   8  -4   2      436.55      470.31     14.73 o 
   9  -4   2      386.76      417.51     14.65 o 
  10  -4   2       92.41       49.76     10.59 o 
 -13  -3   2      110.75       80.89      9.12 o 
 -12  -3   2      812.04      885.54     22.63 o 
 -11  -3   2      624.88      576.27     15.96 o 
 -10  -3   2      360.84      334.06     11.37 o 
  -9  -3   2      665.44      664.83     16.03 o 
  -8  -3   2      116.81      104.08      6.06 o 
  -7  -3   2      308.45      355.17      9.90 o 
  -6  -3   2      529.38      512.55     11.02 o 
  -5  -3   2     1549.43     1599.25     18.59 o 
  -4  -3   2     1024.13      826.22     10.81 o 
  -3  -3   2     1074.88      923.42     11.41 o 
  -2  -3   2     1159.55      961.75     11.32 o 
  -1  -3   2    15717.56    15769.64    147.88 o 
   0  -3   2      592.62      560.63     10.42 o 
   1  -3   2      864.80      849.19     10.44 o 
   2  -3   2      522.05      441.39     13.74 o 
   3  -3   2     1754.76     1834.51     21.20 o 
   4  -3   2      176.49      155.87      4.68 o 
   5  -3   2      407.16      320.45      7.64 o 
   6  -3   2      313.16      335.78     16.72 o 
   7  -3   2     1414.80     1389.98     20.21 o 
   8  -3   2      381.81      385.11     17.17 o 
   9  -3   2       90.51       71.50      7.64 o 
  10  -3   2      354.41      325.08     13.03 o 
  11  -3   2      113.66      123.38     16.16 o 
 -13  -2   2        9.10       14.15      8.20 o 
 -12  -2   2      271.21      242.10     13.05 o 
 -11  -2   2      360.83      323.75     12.04 o 
 -10  -2   2      410.78      375.86     12.10 o 
  -9  -2   2      661.85      625.62     15.57 o 
  -8  -2   2     1374.45     1418.32     23.99 o 
  -7  -2   2      142.87      144.15      6.69 o 
  -6  -2   2       65.26       50.91      3.97 o 
  -5  -2   2      689.98      660.37     12.12 o 
  -4  -2   2      609.16      680.51      9.02 o 
  -3  -2   2       72.36       61.15      2.20 o 
  -2  -2   2      565.23      495.29      6.56 o 
  -1  -2   2    10339.07    11718.95    109.96 o 
   0  -2   2     4813.09     4402.74     54.05 o 
   1  -2   2     4898.25     4699.39     45.77 o 
   2  -2   2     1665.48     1393.82     15.77 o 
   3  -2   2     1028.68      958.36     12.29 o 
   4  -2   2      335.98      360.31      6.73 o 
   5  -2   2      111.32      114.65      4.44 o 
   6  -2   2       89.98       68.16      4.16 o 
   7  -2   2      149.23      135.81      5.67 o 
   8  -2   2      684.13      684.10     16.85 o 
   9  -2   2      227.18      225.19     10.01 o 
  10  -2   2      157.67      140.90      8.91 o 
  11  -2   2      207.52      212.10     12.45 o 
 -13  -1   2       62.59       69.15      9.58 o 
 -12  -1   2       41.09       57.55     10.40 o 
 -11  -1   2      120.21      110.83      8.74 o 
 -10  -1   2      410.30      389.56     12.68 o 
  -9  -1   2      948.83      959.85     20.08 o 
  -8  -1   2      876.98      850.14     17.30 o 
  -7  -1   2     1989.43     2124.05     31.41 o 
  -6  -1   2     1890.25     1960.87     28.34 o 
  -5  -1   2     1690.67     1587.93     23.02 o 
  -4  -1   2     1471.31     1194.57     13.98 o 
  -3  -1   2      805.07      731.72      9.15 o 
  -2  -1   2     3001.67     3413.47     33.67 o 
  -1  -1   2     3592.54     3482.92     33.71 o 
   0  -1   2    10236.52    11401.93    106.62 o 
   1  -1   2      887.42      878.87      9.84 o 
   2  -1   2     3044.80     3041.79     30.56 o 
   3  -1   2     1509.84     1475.89     20.08 o 
   4  -1   2     5809.57     5547.07     55.35 o 
   5  -1   2     2458.37     2449.54     27.59 o 
   6  -1   2      521.75      493.52      9.17 o 
   7  -1   2      488.18      491.75     12.06 o 
   8  -1   2      698.15      700.96     16.57 o 
   9  -1   2      486.48      457.57     13.78 o 
  10  -1   2      315.61      280.20     11.32 o 
  11  -1   2      210.24      181.97     11.56 o 
  12  -1   2      348.72      412.20     27.07 o 
 -12   0   2       41.06       42.26     10.79 o 
 -11   0   2      168.33      141.76      9.86 o 
 -10   0   2       31.22       17.54      4.16 o 
  -9   0   2      661.65      649.93     16.33 o 
  -8   0   2      550.52      519.30     13.09 o 
  -7   0   2     2049.10     2216.76     32.61 o 
  -6   0   2     4943.32     5285.10     65.59 o 
  -5   0   2     5428.05     5653.11     56.47 o 
  -4   0   2       61.55       73.66      2.74 o 
  -3   0   2        7.68        9.75      1.16 o 
  -2   0   2     1628.48     1889.58     19.63 o 
  -1   0   2      416.10      481.25      5.89 o 
   0   0   2     3005.66     3278.48     31.62 o 
   1   0   2      133.19      110.91      2.20 o 
   2   0   2       24.45       26.53      1.40 o 
   3   0   2      340.07      176.59      3.67 o 
   4   0   2     1056.18     1066.96     13.09 o 
   5   0   2     1311.29     1253.35     15.64 o 
   6   0   2     1473.39     1526.26     16.78 o 
   7   0   2      928.18      940.48     17.88 o 
   8   0   2     1288.84     1333.01     32.46 o 
   9   0   2      132.86      117.95      7.77 o 
  10   0   2      165.71      144.15      8.50 o 
  11   0   2      258.35      262.49     12.73 o 
  12   0   2      161.99      228.10     22.13 o 
 -12   1   2      296.60      355.37     16.65 o 
 -11   1   2      331.29      300.95     12.21 o 
 -10   1   2       85.37       94.84     14.73 o 
  -9   1   2      868.25      835.93     19.18 o 
  -8   1   2      494.69      458.30     12.55 o 
  -7   1   2      388.11      394.43     10.61 o 
  -6   1   2     1692.69     1640.69     20.12 o 
  -5   1   2     3457.24     3643.62     38.29 o 
  -4   1   2     3567.78     3349.30     34.79 o 
  -3   1   2     2933.12     2579.98     45.84 o 
  -2   1   2      929.20      799.19      9.62 o 
  -1   1   2     7004.30     8337.62     78.73 o 
   0   1   2     3652.81     3952.96     47.63 o 
   1   1   2      182.38      176.98      2.83 o 
   2   1   2     9183.59    10044.37     94.71 o 
   3   1   2     3221.12     3404.90     34.10 o 
   4   1   2     4694.79     4778.42     47.71 o 
   5   1   2     2599.46     2793.37     50.84 o 
   6   1   2     2592.03     2564.47     28.43 o 
   7   1   2     3162.73     3346.90     45.47 o 
   8   1   2      799.12      783.43     22.69 o 
   9   1   2      192.29      179.81      8.87 o 
  10   1   2      806.02      769.77     18.42 o 
  11   1   2      185.64      181.60     11.00 o 
  12   1   2       29.07       29.36      5.87 o 
  13   1   2       77.51       93.29      9.60 o 
 -12   2   2      522.78      556.10     19.76 o 
 -11   2   2      202.62      194.17     10.81 o 
 -10   2   2       60.85       65.16      9.75 o 
  -9   2   2      957.56      983.08     21.33 o 
  -8   2   2     1230.04     1209.87     22.73 o 
  -7   2   2       26.86       45.94      4.92 o 
  -6   2   2      994.29      947.85     24.55 o 
  -5   2   2      480.11      427.65      7.98 o 
  -4   2   2     4108.54     4335.33     44.50 o 
  -3   2   2     1597.63     1592.15     22.63 o 
  -2   2   2     1321.26     1219.03     13.91 o 
  -1   2   2    14473.59    14997.71    237.72 o 
   0   2   2    19362.47    21570.07    249.98 o 
   1   2   2      208.03      161.37      2.80 o 
   2   2   2     1507.84     1561.52     16.65 o 
   3   2   2     8263.35     9885.85     94.09 o 
   4   2   2     3987.60     4682.52     46.76 o 
   5   2   2     2092.71     2037.12     22.65 o 
   6   2   2      594.72      565.83     11.93 o 
   7   2   2     1387.52     1354.04     22.52 o 
   8   2   2     1480.49     1516.44     35.03 o 
   9   2   2      185.69      191.46      9.12 o 
  10   2   2     1432.35     1303.44     25.15 o 
  11   2   2      399.05      410.09     14.69 o 
  12   2   2        3.27        4.12      4.62 o 
  13   2   2       13.63       18.61      5.54 o 
 -11   3   2        3.94       12.53      5.07 o 
 -10   3   2      117.58      157.05     12.04 o 
  -9   3   2      210.74      198.70     10.33 o 
  -8   3   2      473.18      430.50     12.68 o 
  -7   3   2       65.25       55.35      5.59 o 
  -6   3   2     1006.52      889.72     17.11 o 
  -5   3   2        2.71        2.20      1.38 o 
  -4   3   2      441.68      424.02     13.68 o 
  -3   3   2     4140.55     4189.56     42.97 o 
  -2   3   2     5877.46     5800.31     57.14 o 
  -1   3   2    14514.28    15805.14    185.65 o 
   0   3   2     2078.16     1991.83     20.69 o 
   1   3   2      333.22      358.47      5.07 o 
   2   3   2       99.12       89.13      2.52 o 
   3   3   2      765.85      986.75     12.04 o 
   4   3   2     7278.10     7367.85     71.76 o 
   5   3   2     2094.84     2353.04     25.78 o 
   6   3   2      315.81      383.26      9.53 o 
   7   3   2      238.62      219.65      7.66 o 
   8   3   2      417.80      382.96     10.94 o 
   9   3   2      548.11      560.95     14.69 o 
  10   3   2     1527.20     1440.04     26.81 o 
  11   3   2     1039.22     1002.47     22.97 o 
  12   3   2      401.97      400.08     14.41 o 
  13   3   2      108.37       89.67      9.30 o 
 -11   4   2        9.57        2.07      5.35 o 
 -10   4   2      176.53      167.51     12.47 o 
  -9   4   2      250.43      289.08     12.38 o 
  -8   4   2      229.39      227.15      9.47 o 
  -7   4   2      531.35      511.25     13.50 o 
  -6   4   2     1047.85     1134.63     17.32 o 
  -5   4   2      623.59      597.86     10.81 o 
  -4   4   2      662.73      655.64     18.21 o 
  -3   4   2      256.45      238.80      5.91 o 
  -2   4   2     1797.12     1987.88     22.48 o 
  -1   4   2     7543.21     8166.78     79.16 o 
   0   4   2      594.56      515.89     11.54 o 
   1   4   2     2255.02     2114.84     22.37 o 
   2   4   2     8241.98     8423.40     80.65 o 
   3   4   2      976.23      783.81     10.35 o 
   4   4   2      314.94      378.15      6.56 o 
   5   4   2     1523.51     1653.37     19.52 o 
   6   4   2      257.71      277.69      6.00 o 
   7   4   2        6.89        8.18      2.44 o 
   8   4   2        3.63       12.25      2.89 o 
   9   4   2      234.41      261.84     10.16 o 
  10   4   2      598.75      576.94     15.47 o 
  11   4   2      996.31     1018.99     23.04 o 
  12   4   2      536.73      476.44     15.70 o 
  13   4   2      354.06      340.92     14.11 o 
 -10   5   2       52.08       48.64     11.13 o 
  -9   5   2      318.36      339.43     13.83 o 
  -8   5   2      300.18      263.69     10.33 o 
  -7   5   2      276.62      275.43     10.42 o 
  -6   5   2       74.70       58.00      5.41 o 
  -5   5   2      915.61      960.13     15.40 o 
  -4   5   2     1822.36     1743.88     26.49 o 
  -3   5   2      957.89      811.77     12.53 o 
  -2   5   2       11.15       17.41      2.05 o 
  -1   5   2     1333.70     1313.94     16.29 o 
   0   5   2      940.87      878.08     18.59 o 
   1   5   2      490.56      427.52      6.90 o 
   2   5   2      476.44      465.63      6.28 o 
   3   5   2     1563.20     1653.89     23.99 o 
   4   5   2     5832.45     5693.51     56.77 o 
   5   5   2      917.94      794.97     11.58 o 
   6   5   2     1704.02     1668.68     20.47 o 
   7   5   2     1926.42     1971.74     23.64 o 
   8   5   2       59.04       64.08      5.69 o 
   9   5   2      148.99      140.01      8.11 o 
  10   5   2      169.57      157.53      8.30 o 
  11   5   2      238.25      185.14     10.53 o 
  12   5   2      129.61      140.92     10.46 o 
  13   5   2      105.70       87.68      8.87 o 
  -9   6   2      138.00      169.09     11.54 o 
  -8   6   2      230.60      205.02      9.75 o 
  -7   6   2      174.71      173.06      9.17 o 
  -6   6   2       59.51       52.74      6.97 o 
  -5   6   2      415.27      433.56     10.07 o 
  -4   6   2     1495.04     1511.74     20.94 o 
  -3   6   2      516.34      514.14     10.03 o 
  -2   6   2      306.75      270.81      6.47 o 
  -1   6   2     1324.15     1282.06     16.70 o 
   0   6   2     2772.73     2514.68     45.71 o 
   1   6   2      494.48      425.34      7.42 o 
   2   6   2      870.68      912.59     24.74 o 
   3   6   2     2882.76     3061.70     41.20 o 
   4   6   2     1234.82     1190.60     15.23 o 
   5   6   2     2624.68     2720.87     54.70 o 
   6   6   2     1360.61     1428.95     18.55 o 
   7   6   2     2558.26     2853.03     32.59 o 
   8   6   2     1203.45     1252.06     22.73 o 
   9   6   2      210.41      245.77      9.99 o 
  10   6   2      540.84      594.00     15.53 o 
  11   6   2      379.46      398.12     13.80 o 
  12   6   2       36.09       32.70      5.85 o 
  13   6   2       10.46       11.71      4.72 o 
  -9   7   2      217.91      277.18     21.18 o 
  -8   7   2      188.30      154.72      9.12 o 
  -7   7   2      180.09      153.54      9.47 o 
  -6   7   2      192.31      183.60     10.12 o 
  -5   7   2       49.58       41.91      4.38 o 
  -4   7   2      302.20      311.64      8.99 o 
  -3   7   2     1095.50     1093.78     16.67 o 
  -2   7   2      736.12      722.45     12.14 o 
  -1   7   2     1789.93     1714.59     21.55 o 
   0   7   2     1443.73     1445.39     30.35 o 
   1   7   2      390.34      371.46      7.38 o 
   2   7   2     1115.83     1065.67     28.69 o 
   3   7   2     1025.75     1142.20     15.27 o 
   4   7   2      137.39      112.73      4.21 o 
   5   7   2      366.46      420.57     15.62 o 
   6   7   2     2304.79     2469.11     29.01 o 
   7   7   2     3012.09     3245.29     36.65 o 
   8   7   2     1126.16     1144.25     21.66 o 
   9   7   2      703.89      738.06     17.39 o 
  10   7   2     1446.60     1349.06     25.52 o 
  11   7   2      780.54      748.22     19.13 o 
  12   7   2      235.25      226.31     11.58 o 
  13   7   2        4.33        7.10      4.36 o 
  -8   8   2      237.30      199.59     16.63 o 
  -7   8   2      187.45      156.43     14.82 o 
  -6   8   2      433.84      480.47     13.05 o 
  -5   8   2      152.85      144.20      7.01 o 
  -4   8   2      238.37      242.34      8.67 o 
  -3   8   2      516.66      502.99     11.09 o 
  -2   8   2      397.88      420.85      9.32 o 
  -1   8   2      394.36      402.74      8.87 o 
   0   8   2     1227.57     1248.87     28.47 o 
   1   8   2     1901.76     1867.22     23.02 o 
   2   8   2     2988.15     2985.49     65.03 o 
   3   8   2     1695.84     1748.04     21.79 o 
   4   8   2      510.72      555.34      9.77 o 
   5   8   2      394.09      372.45     10.61 o 
   6   8   2       97.24       97.84      5.13 o 
   7   8   2      777.57      841.26     14.04 o 
   8   8   2      760.61      871.28     18.38 o 
   9   8   2      331.07      352.63     11.91 o 
  10   8   2     2016.01     2022.33     33.97 o 
  11   8   2      728.50      804.46     20.47 o 
  12   8   2      222.97      227.46     12.94 o 
  13   8   2       97.84       88.46      9.15 o 
  -6   9   2      125.72      145.25     18.29 o 
  -5   9   2      135.87      161.71     11.45 o 
  -4   9   2      140.33      134.55     10.98 o 
  -3   9   2      148.45      160.87      7.27 o 
  -2   9   2      177.67      192.17      6.82 o 
  -1   9   2      257.90      260.93      7.64 o 
   0   9   2       78.68       64.13      6.08 o 
   1   9   2      354.75      366.02      8.37 o 
   2   9   2     2582.65     2601.55     60.35 o 
   3   9   2     2219.51     2426.64     29.01 o 
   4   9   2     3577.68     3704.23     40.90 o 
   5   9   2     1702.27     1839.17     23.51 o 
   6   9   2      216.37      245.06      7.29 o 
   7   9   2      223.43      208.35      7.05 o 
   8   9   2      287.39      316.65     10.85 o 
   9   9   2      244.33      262.75     10.76 o 
  10   9   2      477.76      462.57     14.11 o 
  11   9   2      396.38      408.69     14.58 o 
  12   9   2      244.05      242.81     11.78 o 
  13   9   2      165.19      137.10     11.00 o 
  -6  10   2       53.10       35.37     18.77 o 
  -5  10   2      195.92      200.80     19.39 o 
  -4  10   2      594.97      707.78     32.16 o 
  -3  10   2      366.60      358.06     21.25 o 
  -2  10   2      257.76      240.92     10.53 o 
  -1  10   2      220.57      225.73      7.83 o 
   0  10   2       18.25       15.62      4.68 o 
   1  10   2       35.60       31.97      3.45 o 
   2  10   2      533.22      514.88     23.23 o 
   3  10   2     1708.54     1765.66     23.60 o 
   4  10   2     2455.92     2573.66     31.06 o 
   5  10   2      915.50      931.14     18.79 o 
   6  10   2      599.15      622.41     12.21 o 
   7  10   2      947.40      934.50     15.79 o 
   8  10   2      301.49      308.34     10.89 o 
   9  10   2       94.98      112.98      8.54 o 
  10  10   2      456.81      493.42     14.97 o 
  11  10   2      282.33      295.92     13.07 o 
  12  10   2      244.09      262.77     12.40 o 
  13  10   2      165.25      143.46     11.41 o 
  -5  11   2       78.40       62.90     12.96 o 
  -4  11   2      311.53      366.13     25.65 o 
  -3  11   2      513.62      616.88     29.68 o 
  -2  11   2      834.51      900.18     33.87 o 
  -1  11   2      368.92      389.28     23.14 o 
   0  11   2      119.11      118.48     15.92 o 
   1  11   2       54.77       57.51      4.66 o 
   2  11   2        4.60       12.23      5.05 o 
   3  11   2      164.05      180.84      7.33 o 
   4  11   2       12.27        9.79      3.36 o 
   5  11   2       84.89       66.00      5.74 o 
   6  11   2      207.98      216.95      7.57 o 
   7  11   2      362.66      349.37      9.60 o 
   8  11   2       98.83       98.25      7.51 o 
   9  11   2       30.02       36.97      7.33 o 
  10  11   2       56.32       76.60      7.81 o 
  11  11   2      141.20      167.17     11.43 o 
  12  11   2       96.81      124.07     10.63 o 
  -4  12   2       88.62      175.02     22.45 o 
  -3  12   2       62.18       75.65     14.73 o 
  -2  12   2      460.15      466.88     25.45 o 
  -1  12   2      676.09      762.29     32.87 o 
   0  12   2      768.55      985.21     38.29 o 
   1  12   2      557.91      609.46     28.86 o 
   2  12   2      722.13      826.01     33.76 o 
   3  12   2      353.97      377.11     21.31 o 
   4  12   2      129.01      103.77      8.09 o 
   5  12   2        4.93        4.92      5.28 o 
   6  12   2      244.68      223.68      8.26 o 
   7  12   2      484.50      461.28     11.50 o 
   8  12   2      323.62      307.81     11.50 o 
   9  12   2      482.72      551.12     16.09 o 
  10  12   2      220.15      233.32     11.13 o 
  11  12   2      130.34      142.21     11.11 o 
  12  12   2      101.89      117.64     10.83 o 
  -2  13   2        9.41       -1.38     10.72 o 
  -1  13   2      119.40       90.18     16.03 o 
   0  13   2      284.53      360.57     24.09 o 
   1  13   2      328.06      366.30     23.94 o 
   2  13   2      366.35      322.28     23.96 o 
   3  13   2      657.48      641.52     30.00 o 
   4  13   2       82.33       99.11     13.72 o 
   5  13   2       25.34       32.20     13.40 o 
   6  13   2      183.44      159.60     17.13 o 
   7  13   2      450.44      406.40     14.39 o 
   8  13   2      335.77      356.32     18.10 o 
   9  13   2      456.90      510.95     16.16 o 
  10  13   2      165.37      130.41      9.56 o 
  11  13   2      285.65      346.31     15.14 o 
   0  14   2       70.70       16.70     16.67 o 
   1  14   2      160.36      146.20     18.74 o 
   2  14   2      394.04      453.36     29.51 o 
   3  14   2      571.53      633.32     31.41 o 
   4  14   2      280.91      330.65     21.96 o 
   5  14   2      263.42      293.72     22.69 o 
   6  14   2      142.22       93.31     18.98 o 
   7  14   2      142.52      172.24     18.87 o 
   3  15   2      349.71      399.07     27.03 o 
   4  15   2      393.41      397.41     25.43 o 
   5  15   2      259.07      295.66     24.76 o 
   6  15   2      367.30      369.99     27.93 o 
   7  15   2      237.32      259.04     23.90 o 
  -8 -14   3       50.30       50.28     10.50 o 
  -7 -14   3       70.23       81.43     11.32 o 
  -6 -14   3       18.37       14.84      7.72 o 
  -5 -14   3      189.75      224.31     13.74 o 
  -4 -14   3       30.24       44.91     12.27 o 
  -3 -14   3       28.95       28.97      6.73 o 
  -2 -14   3        6.89       -4.27     11.80 o 
 -10 -13   3      101.67      131.19     15.79 o 
  -9 -13   3       14.85       11.65      7.59 o 
  -8 -13   3        9.72       10.31      7.61 o 
  -7 -13   3       36.62       37.75      9.92 o 
  -6 -13   3       14.16       19.50      6.73 o 
  -5 -13   3       91.80      111.24     10.83 o 
  -4 -13   3        0.60       13.18     10.48 o 
  -3 -13   3        3.61        2.29      4.81 o 
  -2 -13   3        2.59        6.75     10.72 o 
  -1 -13   3        9.75        9.73      8.99 o 
   0 -13   3       74.13       80.72      8.93 o 
 -11 -12   3       24.66       32.12     12.70 o 
 -10 -12   3       15.27       17.45      8.46 o 
  -9 -12   3       37.59       31.95      8.76 o 
  -8 -12   3       72.42       80.69     12.19 o 
  -7 -12   3      200.51      210.68     12.19 o 
  -6 -12   3       16.93       25.60      6.23 o 
  -5 -12   3       41.54       42.10      8.58 o 
  -4 -12   3       49.39       52.59     10.42 o 
  -3 -12   3        5.77        9.21      4.96 o 
  -2 -12   3       47.74       48.83     10.09 o 
  -1 -12   3       63.79       69.78      9.32 o 
   0 -12   3       43.73       57.01      7.55 o 
   1 -12   3      335.95      386.99     16.39 o 
   2 -12   3       23.29       28.28     11.73 o 
 -12 -11   3       59.92       58.67     11.48 o 
 -11 -11   3       83.83       80.18     13.50 o 
 -10 -11   3       25.26       28.95      8.67 o 
  -9 -11   3       23.50        5.11      6.08 o 
  -8 -11   3        1.71        3.06      5.33 o 
  -7 -11   3       46.83       34.51      7.89 o 
  -6 -11   3        2.91        4.03      5.31 o 
  -5 -11   3      178.69      180.87     10.50 o 
  -4 -11   3        4.96      -11.56     11.56 o 
  -3 -11   3      128.05      135.46      9.92 o 
  -2 -11   3      109.53      110.96     10.55 o 
  -1 -11   3      145.42      129.57     10.14 o 
   0 -11   3       97.06       95.88      8.52 o 
   1 -11   3        2.16        4.53      8.20 o 
   2 -11   3       69.82       90.14     12.25 o 
   3 -11   3       44.87       47.76      7.38 o 
   4 -11   3       12.37       30.09     12.04 o 
 -12 -10   3      163.93      160.20     10.29 o 
 -11 -10   3       37.71       51.75      8.89 o 
 -10 -10   3      431.70      415.59     14.19 o 
  -9 -10   3        2.48       16.33      4.64 o 
  -8 -10   3       45.61       51.32      8.93 o 
  -7 -10   3       48.08       37.81      7.10 o 
  -6 -10   3       24.38       22.35      5.26 o 
  -5 -10   3      140.00      137.40      9.08 o 
  -4 -10   3       60.90       58.48     13.22 o 
  -3 -10   3       48.33       35.40      5.52 o 
  -2 -10   3       70.03       67.34     13.83 o 
  -1 -10   3      197.90      203.06     10.87 o 
   0 -10   3       39.37       37.62      6.21 o 
   1 -10   3        6.94        9.15      7.29 o 
   2 -10   3       13.14       29.40      9.86 o 
   3 -10   3        2.87        6.86      4.66 o 
   4 -10   3       36.72       44.18     10.81 o 
   5 -10   3        8.81       12.19      9.21 o 
 -13  -9   3       21.30       44.95     10.12 o 
 -12  -9   3      154.26      159.94      9.90 o 
 -11  -9   3      120.82      159.70     10.55 o 
 -10  -9   3       78.66       59.19      6.56 o 
  -9  -9   3      178.68      171.09      9.58 o 
  -8  -9   3      109.45       92.51      7.29 o 
  -7  -9   3      122.23      115.68      6.64 o 
  -6  -9   3       12.92       16.07      3.73 o 
  -5  -9   3      294.19      311.58     11.43 o 
  -4  -9   3       91.60       79.03     12.12 o 
  -3  -9   3      242.86      247.73     10.09 o 
  -2  -9   3       58.95       55.61      6.19 o 
  -1  -9   3      378.31      381.17     13.22 o 
   0  -9   3      316.49      294.43     11.52 o 
   1  -9   3      138.77      126.66      9.23 o 
   2  -9   3      130.38      149.50     11.67 o 
   3  -9   3       95.89       98.17      8.82 o 
   4  -9   3       37.03       42.67      9.64 o 
   5  -9   3       24.22       15.21      8.50 o 
   6  -9   3       30.61       36.54      8.48 o 
 -13  -8   3       27.90       45.77      9.34 o 
 -12  -8   3        2.10        6.99      5.63 o 
 -11  -8   3       29.09       53.36      8.11 o 
 -10  -8   3        1.85        0.39      3.62 o 
  -9  -8   3        4.38        6.67      3.67 o 
  -8  -8   3      119.29      121.96      7.92 o 
  -7  -8   3       85.96      105.13      6.36 o 
  -6  -8   3       63.79       74.33      4.66 o 
  -5  -8   3      882.68      933.60     14.73 o 
  -4  -8   3       47.88       53.39      9.58 o 
  -3  -8   3      623.97      575.43     14.39 o 
  -2  -8   3       18.92       20.73      3.69 o 
  -1  -8   3       33.16       32.36      5.93 o 
   0  -8   3       16.40       15.03      4.29 o 
   1  -8   3       64.50       62.34      7.29 o 
   2  -8   3       86.24       80.15     12.06 o 
   3  -8   3      267.47      243.74     11.09 o 
   4  -8   3       57.28       65.53      9.23 o 
   5  -8   3       70.43       83.78      8.87 o 
   6  -8   3       12.69       22.91      6.82 o 
   7  -8   3       29.27       43.98     14.56 o 
 -13  -7   3       28.37       22.63      9.04 o 
 -12  -7   3       25.94       18.72      5.78 o 
 -11  -7   3       95.26       79.40      8.22 o 
 -10  -7   3       26.81       19.52      4.64 o 
  -9  -7   3       16.88       26.85      4.62 o 
  -8  -7   3        4.63        4.31      3.06 o 
  -7  -7   3      320.28      314.77      8.52 o 
  -6  -7   3      183.84      170.21      5.76 o 
  -5  -7   3      343.96      313.84     10.09 o 
  -4  -7   3      231.87      237.98      6.26 o 
  -3  -7   3      366.47      377.93      7.55 o 
  -2  -7   3      415.56      387.05      7.10 o 
  -1  -7   3       20.54       20.71      4.81 o 
   0  -7   3      428.79      369.41     11.15 o 
   1  -7   3      335.72      324.82     11.52 o 
   2  -7   3        6.70        5.44      2.80 o 
   3  -7   3       10.29       10.22      3.67 o 
   4  -7   3      547.78      565.93     17.00 o 
   5  -7   3       95.23       59.02      8.07 o 
   6  -7   3       49.93       49.31      7.23 o 
   7  -7   3       25.50       42.30     12.36 o 
   8  -7   3       31.50       19.80     16.09 o 
 -13  -6   3       22.22       19.95      9.04 o 
 -12  -6   3       57.80       44.52      6.51 o 
 -11  -6   3       21.72       11.45      6.88 o 
 -10  -6   3        1.53       15.16      4.03 o 
  -9  -6   3        8.84       20.60      3.97 o 
  -8  -6   3       10.79        7.72      3.02 o 
  -7  -6   3     1910.02     1935.42     24.37 o 
  -6  -6   3       13.51        9.56      2.63 o 
  -5  -6   3       81.68       77.76      5.76 o 
  -4  -6   3        1.20        3.49      1.60 o 
  -3  -6   3      190.44      180.95      4.90 o 
  -2  -6   3        0.48       12.55      1.66 o 
  -1  -6   3       81.27       93.83      6.13 o 
   0  -6   3      173.57      155.18      6.92 o 
   1  -6   3      110.59      108.61      6.92 o 
   2  -6   3       64.69       68.98      9.66 o 
   3  -6   3      211.17      196.98      8.89 o 
   4  -6   3      961.16      957.24     21.38 o 
   5  -6   3      198.12      171.29      9.90 o 
   6  -6   3      430.44      476.55     14.97 o 
   7  -6   3       17.12       36.13     11.78 o 
   8  -6   3       71.20       90.70     17.32 o 
   9  -6   3       16.26       13.14      8.82 o 
 -13  -5   3       20.12       21.51      8.99 o 
 -12  -5   3       46.91       49.22      6.58 o 
 -11  -5   3       17.29       14.26      6.92 o 
 -10  -5   3        8.35       19.11      4.10 o 
  -9  -5   3        0.29       15.36      3.39 o 
  -8  -5   3       65.36       64.04      5.44 o 
  -7  -5   3      248.80      237.94      6.88 o 
  -6  -5   3      109.53      118.55      4.44 o 
  -5  -5   3       26.77       25.67      4.40 o 
  -4  -5   3       11.33        5.59      1.53 o 
  -3  -5   3      234.52      153.17      4.25 o 
  -2  -5   3        0.11        1.55      1.25 o 
  -1  -5   3      257.02      269.91      8.22 o 
   0  -5   3      139.78      143.96      6.06 o 
   1  -5   3      381.64      405.80     11.15 o 
   2  -5   3      697.42      666.67     20.49 o 
   3  -5   3       34.10       34.02      2.57 o 
   4  -5   3      261.24      249.46      7.98 o 
   5  -5   3      210.56      222.69      6.97 o 
   6  -5   3      181.71      160.85      8.95 o 
   7  -5   3      432.06      467.98     22.43 o 
   8  -5   3       35.99       24.83     14.15 o 
   9  -5   3       12.53        8.71      7.40 o 
 -13  -4   3        6.47       10.50      8.76 o 
 -12  -4   3       12.56        3.13      5.37 o 
 -11  -4   3       11.84        1.19      6.86 o 
 -10  -4   3      233.59      212.55      9.28 o 
  -9  -4   3        1.29        3.13      2.76 o 
  -8  -4   3       47.85       60.48      5.33 o 
  -7  -4   3      255.17      268.83      8.89 o 
  -6  -4   3        1.44        6.41      2.07 o 
  -5  -4   3      109.82       98.79      6.54 o 
  -4  -4   3       46.29       58.39      3.04 o 
  -3  -4   3      192.28      157.40      4.01 o 
  -2  -4   3     5926.77     6327.09     61.88 o 
  -1  -4   3      183.73      151.34      8.11 o 
   0  -4   3      463.38      395.81      9.32 o 
   1  -4   3      226.32      217.71      7.55 o 
   2  -4   3      114.61       91.80      7.79 o 
   3  -4   3      151.84      147.13      4.31 o 
   4  -4   3      258.99      236.26      7.25 o 
   5  -4   3      155.79      149.91      5.67 o 
   6  -4   3      107.01       97.84      4.90 o 
   7  -4   3      230.82      208.35      8.02 o 
   8  -4   3      563.19      587.40     26.68 o 
   9  -4   3      249.29      264.51     21.59 o 
  10  -4   3        5.40        8.61     14.37 o 
 -13  -3   3        9.64       18.79      8.95 o 
 -12  -3   3       45.66       30.24      6.13 o 
 -11  -3   3        7.67        1.92      6.62 o 
 -10  -3   3       63.99       52.57      5.74 o 
  -9  -3   3       70.92       71.10      6.17 o 
  -8  -3   3      124.76       98.58      6.64 o 
  -7  -3   3      124.06      115.75      6.23 o 
  -6  -3   3      738.71      781.61     11.02 o 
  -5  -3   3     1291.76     1182.47     24.91 o 
  -4  -3   3       76.65       93.20      3.19 o 
  -3  -3   3        0.02        8.99      1.25 o 
  -2  -3   3     1074.65     1012.54     12.08 o 
  -1  -3   3     1199.15     1193.37     24.63 o 
   0  -3   3       70.55       82.81      4.01 o 
   1  -3   3      336.98      344.09     12.04 o 
   2  -3   3      729.61      651.70      9.12 o 
   3  -3   3      148.91      129.40      3.86 o 
   4  -3   3      256.49      272.02      7.42 o 
   5  -3   3      222.56      214.10      6.26 o 
   6  -3   3      795.06      791.08     13.29 o 
   7  -3   3      166.13      158.63      6.84 o 
   8  -3   3       64.75       46.35     12.96 o 
   9  -3   3      117.86      104.85      7.16 o 
  10  -3   3       43.86       32.23     13.96 o 
  11  -3   3        7.05       -0.43     10.66 o 
 -13  -2   3       48.23       48.77     10.38 o 
 -12  -2   3       14.88       31.56      6.15 o 
 -11  -2   3       16.31       22.35      6.99 o 
 -10  -2   3      190.70      158.95      8.76 o 
  -9  -2   3       33.62       30.54      4.64 o 
  -8  -2   3        2.59        1.68      2.39 o 
  -7  -2   3      455.10      432.89     11.24 o 
  -6  -2   3        5.00        9.58      2.11 o 
  -5  -2   3       37.67       41.89      5.54 o 
  -4  -2   3      118.24      110.96      3.28 o 
  -3  -2   3      356.56      341.43      5.67 o 
  -2  -2   3     1863.63     1795.19     19.15 o 
  -1  -2   3     2295.74     2755.04     48.08 o 
   0  -2   3     1203.10     1134.37     17.11 o 
   1  -2   3     1396.92     1403.93     28.34 o 
   2  -2   3       17.97       12.29      1.12 o 
   3  -2   3      636.50      548.44      8.39 o 
   4  -2   3      453.79      467.12     12.60 o 
   5  -2   3       60.63       69.91      3.82 o 
   6  -2   3      697.85      665.93     11.52 o 
   7  -2   3      743.23      722.68     13.14 o 
   8  -2   3      201.70      198.38     11.19 o 
   9  -2   3       12.67        7.48      3.58 o 
  10  -2   3       43.39       31.60      8.89 o 
  11  -2   3        7.70        7.74      7.51 o 
 -13  -1   3       24.47       42.26     10.46 o 
 -12  -1   3        6.31        3.30      5.67 o 
 -11  -1   3       25.90       42.62      7.27 o 
 -10  -1   3       51.50       50.17      8.13 o 
  -9  -1   3       74.12       70.10      6.15 o 
  -8  -1   3      763.19      695.23     15.31 o 
  -7  -1   3       91.22       84.21      5.95 o 
  -6  -1   3      278.96      282.31      8.05 o 
  -5  -1   3       10.33       20.62      5.09 o 
  -4  -1   3       45.02       54.12      2.63 o 
  -3  -1   3        8.62       12.01      1.25 o 
  -2  -1   3     5540.79     6184.99     59.64 o 
  -1  -1   3     3739.19     3790.32     37.12 o 
   0  -1   3    11304.71    12198.38    115.57 o 
   1  -1   3      237.78      205.37      4.10 o 
   2  -1   3     1203.34     1095.91     12.79 o 
   3  -1   3        0.88       11.56      1.23 o 
   4  -1   3     3048.85     3167.03     33.65 o 
   5  -1   3      581.42      535.50      9.06 o 
   6  -1   3      183.65      157.44      5.09 o 
   7  -1   3       78.43       82.53      5.07 o 
   8  -1   3      501.70      437.96     10.48 o 
   9  -1   3       51.78       54.36      5.95 o 
  10  -1   3       17.70       26.47      8.43 o 
  11  -1   3       24.86       44.71      7.36 o 
  12  -1   3       52.79       65.25      8.84 o 
 -12   0   3       42.68       38.33      7.03 o 
 -11   0   3       22.18       38.50      7.92 o 
 -10   0   3       80.43       70.15      8.41 o 
  -9   0   3        1.02       10.35      3.43 o 
  -8   0   3      440.58      378.19     11.09 o 
  -7   0   3      121.55      123.94      6.43 o 
  -6   0   3        0.45       -2.11      2.11 o 
  -5   0   3     1111.01     1137.54     18.40 o 
  -4   0   3      382.52      421.50      6.95 o 
  -3   0   3      305.16      309.38      5.39 o 
  -2   0   3     2412.67     2517.96     25.80 o 
  -1   0   3      535.70      667.23      8.15 o 
   0   0   3     1758.01     2026.12     20.90 o 
   1   0   3     6879.65     7848.56     89.06 o 
   2   0   3     2877.47     2997.83     30.26 o 
   3   0   3      413.65      302.61      5.35 o 
   4   0   3        7.46        0.50      0.80 o 
   5   0   3      777.22      789.42     11.26 o 
   6   0   3      273.82      232.63      5.63 o 
   7   0   3      162.30      166.48      6.88 o 
   8   0   3      120.50       97.41      6.92 o 
   9   0   3       88.54       92.97      7.38 o 
  10   0   3       27.53       57.94      8.97 o 
  11   0   3       51.30       47.86      7.51 o 
  12   0   3       21.66       35.91      7.36 o 
 -12   1   3       65.34       83.89      8.74 o 
 -11   1   3       36.97       51.40      8.67 o 
 -10   1   3      114.99      127.20     10.33 o 
  -9   1   3       46.43       38.27      5.00 o 
  -8   1   3       56.19       44.76      4.87 o 
  -7   1   3      739.42      679.48     14.84 o 
  -6   1   3      191.53      156.47      4.85 o 
  -5   1   3      367.77      331.96      8.61 o 
  -4   1   3      295.01      293.35      5.87 o 
  -3   1   3      190.39      165.18      3.93 o 
  -2   1   3     5767.72     6028.73     58.50 o 
  -1   1   3     1201.84     1164.50     22.73 o 
   0   1   3      648.75      705.00      8.39 o 
   1   1   3        1.92        6.08      0.93 o 
   2   1   3     2960.65     3420.30     34.12 o 
   3   1   3     4987.76     4995.25     49.24 o 
   4   1   3      942.12     1053.63     13.16 o 
   5   1   3      287.61      314.10     10.83 o 
   6   1   3       44.83       50.26      3.11 o 
   7   1   3       82.81       82.38      4.53 o 
   8   1   3       32.17       29.92      4.10 o 
   9   1   3      154.83      139.95      8.22 o 
  10   1   3       10.67       20.92      7.89 o 
  11   1   3       22.29       22.80      7.33 o 
  12   1   3       56.04       57.55      7.96 o 
 -12   2   3      114.02      122.22     10.14 o 
 -11   2   3      122.85      112.12     10.14 o 
 -10   2   3      449.65      448.16     15.75 o 
  -9   2   3      117.61      121.53      8.35 o 
  -8   2   3      121.09      119.91     11.37 o 
  -7   2   3       88.37       85.05      5.93 o 
  -6   2   3       31.56       33.30      3.06 o 
  -5   2   3       10.25       24.01      3.00 o 
  -4   2   3      311.40      293.70      6.10 o 
  -3   2   3     1209.65     1175.14     14.45 o 
  -2   2   3        8.73       24.42      1.73 o 
  -1   2   3     5627.42     6731.90    110.20 o 
   0   2   3    11973.27    13899.19    163.59 o 
   1   2   3     7682.58     8473.42    136.78 o 
   2   2   3     5854.80     6691.63     64.34 o 
   3   2   3      632.19      677.56      9.19 o 
   4   2   3      406.53      470.29      7.51 o 
   5   2   3     1053.98     1171.77     25.75 o 
   6   2   3      868.03      965.22     13.29 o 
   7   2   3       58.52       53.86      5.26 o 
   8   2   3     1244.52     1241.94     22.65 o 
   9   2   3      534.37      530.88     14.30 o 
  10   2   3       18.64       19.87      7.64 o 
  11   2   3       23.40       19.07      7.14 o 
  12   2   3        8.25        7.05      6.58 o 
  13   2   3       21.07        9.81     10.05 o 
 -11   3   3       37.91       38.16      8.69 o 
 -10   3   3      122.69      142.28     11.48 o 
  -9   3   3       37.91       26.49      4.75 o 
  -8   3   3       51.86       69.09      7.79 o 
  -7   3   3       63.04       71.61      6.13 o 
  -6   3   3      325.13      277.07      7.23 o 
  -5   3   3      112.58      120.04      4.85 o 
  -4   3   3      101.86       73.88      6.49 o 
  -3   3   3      271.58      298.38      6.04 o 
  -2   3   3     1762.81     1880.22     20.94 o 
  -1   3   3     1212.78     1060.06     22.45 o 
   0   3   3     1792.09     1808.93     25.13 o 
   1   3   3      150.20      173.38      6.71 o 
   2   3   3      750.63      815.22     10.16 o 
   3   3   3     1051.48     1015.37     12.58 o 
   4   3   3      204.24      294.78      5.76 o 
   5   3   3      814.61      869.30     20.94 o 
   6   3   3        2.10       28.58      2.50 o 
   7   3   3       17.19       30.24      5.50 o 
   8   3   3       61.73       63.67      5.57 o 
   9   3   3       71.97       65.10      6.26 o 
  10   3   3       24.25       26.44      7.89 o 
  11   3   3       16.39       11.76      6.73 o 
  12   3   3       32.04       22.09      6.73 o 
  13   3   3       27.21       26.40     10.29 o 
 -11   4   3        6.91        0.45      8.39 o 
 -10   4   3      157.71      167.53     12.21 o 
  -9   4   3      183.91      158.17      9.21 o 
  -8   4   3       33.38       44.15      7.72 o 
  -7   4   3      132.49      108.22      7.33 o 
  -6   4   3       42.02       52.59      3.88 o 
  -5   4   3      437.03      411.60      8.93 o 
  -4   4   3       99.26       93.68      7.44 o 
  -3   4   3      671.01      657.95     10.33 o 
  -2   4   3      843.06      711.71     17.84 o 
  -1   4   3      229.37      219.99      4.77 o 
   0   4   3       59.78      112.32      2.89 o 
   1   4   3      524.52      500.66     13.57 o 
   2   4   3     1386.96     1384.15     15.70 o 
   3   4   3      718.74      777.54     10.46 o 
   4   4   3      652.68      610.05      9.28 o 
   5   4   3      103.97      103.08      7.46 o 
   6   4   3     1434.03     1588.92     19.52 o 
   7   4   3       53.28       46.68      5.72 o 
   8   4   3       14.93       25.43      3.99 o 
   9   4   3      444.88      396.31     12.12 o 
  10   4   3       36.76       22.89     10.81 o 
  11   4   3       29.88       31.23      6.99 o 
  12   4   3       26.23       33.17      6.95 o 
  13   4   3       26.46       31.56     10.07 o 
 -10   5   3        7.75        2.55     10.12 o 
  -9   5   3       46.05       44.76      6.32 o 
  -8   5   3      143.13      133.37      9.90 o 
  -7   5   3      129.13      124.63      7.96 o 
  -6   5   3        3.68        2.01      2.72 o 
  -5   5   3      256.08      229.38      7.07 o 
  -4   5   3      245.72      261.08     11.89 o 
  -3   5   3       39.84       36.07      3.06 o 
  -2   5   3        0.32       17.26      3.52 o 
  -1   5   3      741.43      887.52     12.21 o 
   0   5   3      262.43      254.76      5.13 o 
   1   5   3      133.36      129.33      3.77 o 
   2   5   3       38.91       25.99      1.88 o 
   3   5   3     1465.16     1430.42     16.98 o 
   4   5   3       13.28        5.28      1.42 o 
   5   5   3     1754.72     1958.09     28.49 o 
   6   5   3      135.21      137.32      4.81 o 
   7   5   3       15.86       11.89      6.51 o 
   8   5   3       76.52       77.74      6.15 o 
   9   5   3       86.11       86.71      6.92 o 
  10   5   3       58.32       70.06     11.41 o 
  11   5   3       51.31       69.89      7.51 o 
  12   5   3       17.59        9.40      6.08 o 
  13   5   3        6.78        3.56      9.12 o 
  -9   6   3       30.49       -0.80      4.27 o 
  -8   6   3      116.64      119.43     10.27 o 
  -7   6   3       30.96       34.64      6.71 o 
  -6   6   3       16.87        8.61      3.67 o 
  -5   6   3      254.19      254.59      9.99 o 
  -4   6   3      100.92       87.01      5.61 o 
  -3   6   3       28.37       25.39      2.89 o 
  -2   6   3      122.12      116.61      5.07 o 
  -1   6   3      162.30      178.23      5.31 o 
   0   6   3       45.17       47.97      2.67 o 
   1   6   3      763.65      869.90     12.04 o 
   2   6   3       60.94       91.26      3.19 o 
   3   6   3     1578.55     1787.60     20.73 o 
   4   6   3      604.74      641.45     10.07 o 
   5   6   3      186.60      148.51      6.69 o 
   6   6   3       73.59       69.11      3.93 o 
   7   6   3      129.62      157.05     11.13 o 
   8   6   3       72.52       60.48      5.72 o 
   9   6   3      175.07      176.36      8.89 o 
  10   6   3       84.48      108.86      8.35 o 
  11   6   3       13.23       16.59      6.45 o 
  12   6   3       17.44       19.50      6.00 o 
  13   6   3        2.32        1.25      8.99 o 
  -9   7   3       56.90       58.97      9.47 o 
  -8   7   3       12.14       59.47     13.91 o 
  -7   7   3      105.16       94.65      8.46 o 
  -6   7   3        5.18       -3.69      3.69 o 
  -5   7   3      156.42      145.77      8.43 o 
  -4   7   3       75.20       85.16      6.02 o 
  -3   7   3       90.64       71.16      4.59 o 
  -2   7   3       74.67       61.45      4.64 o 
  -1   7   3       21.00       20.60      3.15 o 
   0   7   3      128.13      110.87      4.21 o 
   1   7   3      389.99      388.91      7.81 o 
   2   7   3        3.54        5.09      1.29 o 
   3   7   3      278.50      307.98      6.54 o 
   4   7   3      612.10      653.64     10.50 o 
   5   7   3      226.48      254.89      6.77 o 
   6   7   3       50.79       68.79      4.23 o 
   7   7   3       78.04       61.99      6.15 o 
   8   7   3      232.05      230.89      8.99 o 
   9   7   3        7.85       13.09      3.58 o 
  10   7   3       10.44       21.57      4.66 o 
  11   7   3       44.14       44.48      7.55 o 
  12   7   3       43.91       54.25      7.12 o 
  13   7   3       19.95       28.15      9.77 o 
  -7   8   3      132.29      179.61     14.88 o 
  -6   8   3       63.29       64.60      5.93 o 
  -5   8   3      136.58      127.87      7.31 o 
  -4   8   3       29.38       19.09      5.85 o 
  -3   8   3       69.61       46.70      4.16 o 
  -2   8   3      353.98      388.11      9.51 o 
  -1   8   3       33.97       34.60      3.99 o 
   0   8   3      330.99      323.10      7.55 o 
   1   8   3      235.24      249.11      6.75 o 
   2   8   3       52.81       58.84      3.65 o 
   3   8   3      380.79      348.06      7.36 o 
   4   8   3       69.34       80.43      9.47 o 
   5   8   3       78.44       91.05      5.00 o 
   6   8   3      186.96      220.42      6.47 o 
   7   8   3       21.49       50.78      6.26 o 
   8   8   3       33.05       40.34      4.92 o 
   9   8   3      163.67      172.84      9.99 o 
  10   8   3       38.83       72.50      7.03 o 
  11   8   3       82.05       88.76      8.58 o 
  12   8   3       98.29       88.96      8.24 o 
  13   8   3        8.97        2.24      8.52 o 
  -6   9   3       51.72       20.34     12.38 o 
  -5   9   3       75.66       74.03      8.35 o 
  -4   9   3        3.52       -8.54      8.54 o 
  -3   9   3      135.66      120.36      8.43 o 
  -2   9   3       76.34       89.65      7.74 o 
  -1   9   3      139.97      139.52      6.15 o 
   0   9   3        4.51        3.75      2.61 o 
   1   9   3      171.84      161.21      6.21 o 
   2   9   3      201.23      188.33      5.97 o 
   3   9   3       12.07        9.86      2.14 o 
   4   9   3       70.51       49.03      9.88 o 
   5   9   3      281.73      285.01      7.89 o 
   6   9   3      389.36      437.66      9.58 o 
   7   9   3      330.11      325.23     11.17 o 
   8   9   3      130.58      112.01      7.77 o 
   9   9   3      369.42      323.03     11.73 o 
  10   9   3      102.85      103.69      8.33 o 
  11   9   3        5.98       26.98      7.44 o 
  12   9   3       12.84       11.80      6.28 o 
  13   9   3       24.16       11.97      9.30 o 
  -5  10   3       24.55       26.70     14.30 o 
  -4  10   3       58.88        1.83     13.98 o 
  -3  10   3       94.25       90.55      7.77 o 
  -2  10   3       32.59       19.95      7.83 o 
  -1  10   3       92.30       89.24      7.33 o 
   0  10   3      286.67      280.73     10.22 o 
   1  10   3       46.41       32.07      4.59 o 
   2  10   3      432.11      454.83      9.81 o 
   3  10   3      493.11      458.86      9.86 o 
   4  10   3      636.13      576.91     24.22 o 
   5  10   3      216.18      249.50      7.64 o 
   6  10   3      180.76      183.00      6.69 o 
   7  10   3      229.70      219.24      8.22 o 
   8  10   3      150.00      142.58      7.20 o 
   9  10   3       63.09       78.64      7.14 o 
  10  10   3       13.75       20.17     11.39 o 
  11  10   3       78.07      109.83      9.32 o 
  12  10   3       86.87       86.80      8.65 o 
  13  10   3        9.56       15.21      9.25 o 
  -5  11   3      174.54      224.54     21.55 o 
  -4  11   3        0.29      -14.56     14.56 o 
  -3  11   3        6.02        2.26      7.83 o 
  -2  11   3      100.76      110.93     16.39 o 
  -1  11   3      158.99      191.82     17.13 o 
   0  11   3       61.50       64.02      6.84 o 
   1  11   3       62.89       51.51      6.79 o 
   2  11   3      284.84      273.36     10.14 o 
   3  11   3       79.57       84.04      7.12 o 
   4  11   3      324.93      299.03     18.87 o 
   5  11   3       67.41       68.55      5.65 o 
   6  11   3       49.83       56.82      5.00 o 
   7  11   3       62.33       76.68      6.34 o 
   8  11   3        2.54        2.22      2.93 o 
   9  11   3        1.18        8.41      4.03 o 
  10  11   3       50.77       62.77     14.04 o 
  11  11   3       27.65       45.04      8.74 o 
  12  11   3       69.77       75.71      8.67 o 
  -4  12   3       69.30       80.56     19.11 o 
  -3  12   3       11.64       -0.45      8.09 o 
  -2  12   3        7.35      -14.47     14.47 o 
  -1  12   3       20.74       28.49     11.54 o 
   0  12   3       82.09       82.96     13.01 o 
   1  12   3       10.27        8.37     11.78 o 
   2  12   3      112.86      149.48     17.19 o 
   3  12   3       43.62       43.31      5.95 o 
   4  12   3      174.36      156.58     10.70 o 
   5  12   3       42.69       32.98      6.73 o 
   6  12   3      973.26      918.89     21.25 o 
   7  12   3      369.05      382.37     21.87 o 
   8  12   3      230.04      194.54      8.33 o 
   9  12   3       74.75       72.09      7.40 o 
  10  12   3       50.03       56.95     14.82 o 
  11  12   3       20.55       17.45      8.43 o 
  12  12   3       53.70       67.28      8.99 o 
  -1  13   3       12.53       -0.15     11.19 o 
   0  13   3      101.88       95.43     13.83 o 
   1  13   3        1.62      -12.49     12.49 o 
   2  13   3       14.24       -4.57     14.80 o 
   3  13   3       15.03       -0.02      8.30 o 
   4  13   3       56.21       27.01     14.09 o 
   5  13   3      141.41      139.19      9.99 o 
   6  13   3       13.68       33.50      7.07 o 
   7  13   3       45.66       73.49      9.15 o 
   8  13   3      129.51      133.93     10.18 o 
   9  13   3       19.88       33.80      8.93 o 
  10  13   3        7.81        4.70      7.57 o 
  11  13   3       12.67       31.23     14.28 o 
   0  14   3      231.58      202.54     18.74 o 
   1  14   3      167.47      196.78     19.50 o 
   2  14   3       96.72       46.59     18.87 o 
   3  14   3        8.91       -3.67      8.76 o 
   4  14   3       11.12       -5.78     15.83 o 
   5  14   3        8.52       10.35     12.75 o 
   6  14   3       29.04       11.45     12.01 o 
   7  14   3       50.27       36.09     16.20 o 
   8  14   3       77.03       82.92     11.97 o 
   9  14   3        9.05        2.48      4.98 o 
  10  14   3        0.29        6.23      7.79 o 
   2  15   3       27.15       16.22     19.15 o 
   3  15   3       17.38       30.61     12.58 o 
   4  15   3       14.99        1.32     17.54 o 
   5  15   3       25.79       15.21     14.19 o 
   6  15   3       39.41       32.85     14.60 o 
   7  15   3       92.71       55.87     19.48 o 
  -6 -14   4       93.27       83.93     13.76 o 
  -5 -14   4      126.47      140.25     12.51 o 
  -4 -14   4      135.36      138.50     11.30 o 
  -9 -13   4      181.18      156.34     17.11 o 
  -8 -13   4      370.62      384.23     21.27 o 
  -7 -13   4      222.64      219.11     13.63 o 
  -6 -13   4      194.96      175.26     14.17 o 
  -5 -13   4       65.47       70.06     10.63 o 
  -4 -13   4      146.96      116.41      9.73 o 
  -3 -13   4       42.40       51.92     10.40 o 
  -2 -13   4       19.54       19.89     11.86 o 
  -1 -13   4       25.05       10.63      5.87 o 
   0 -13   4       59.78       86.43     12.53 o 
 -10 -12   4       76.77       85.74     11.86 o 
  -9 -12   4      136.58      136.54     14.95 o 
  -8 -12   4      115.41      123.10     14.32 o 
  -7 -12   4       79.22       88.26      8.84 o 
  -6 -12   4      361.79      383.97     23.77 o 
  -5 -12   4      647.09      634.25     19.50 o 
  -4 -12   4      313.43      299.74     13.33 o 
  -3 -12   4       61.08       66.80      9.94 o 
  -2 -12   4       82.78       69.59     11.54 o 
  -1 -12   4      149.99      131.51     10.70 o 
   0 -12   4       45.48       64.58     11.22 o 
   1 -12   4       81.87      124.83     11.09 o 
   2 -12   4       98.00      112.27     10.35 o 
 -11 -11   4      150.42      138.93     15.85 o 
 -10 -11   4      218.40      239.26     16.63 o 
  -9 -11   4      100.37       94.74     13.50 o 
  -8 -11   4       43.70       37.66      8.78 o 
  -7 -11   4       22.10       16.93      5.31 o 
  -6 -11   4      206.75      199.18     18.12 o 
  -5 -11   4      993.27     1085.34     25.00 o 
  -4 -11   4      841.16      766.06     20.06 o 
  -3 -11   4      350.95      355.17     14.30 o 
  -2 -11   4      451.53      471.85     22.95 o 
  -1 -11   4      290.09      300.99     13.22 o 
   0 -11   4       58.20       60.03     10.59 o 
   1 -11   4       59.68       45.25      8.76 o 
   2 -11   4       32.01       30.74      7.59 o 
   3 -11   4      103.90      119.13     11.69 o 
 -12 -10   4      197.75      198.25     12.73 o 
 -11 -10   4      297.18      322.90     20.21 o 
 -10 -10   4      910.06      945.48     31.99 o 
  -9 -10   4      493.55      536.64     24.05 o 
  -8 -10   4      112.16      127.76     13.46 o 
  -7 -10   4      184.45      190.53     10.61 o 
  -6 -10   4       76.32       80.48     13.76 o 
  -5 -10   4      286.28      308.26     12.38 o 
  -4 -10   4      622.94      608.64     16.54 o 
  -3 -10   4      990.40      972.51     22.71 o 
  -2 -10   4     1406.42     1371.02     28.11 o 
  -1 -10   4      461.07      467.73     15.47 o 
   0 -10   4      556.13      568.31     24.22 o 
   1 -10   4      463.58      493.70     16.70 o 
   2 -10   4      344.36      386.08     15.10 o 
   3 -10   4       49.51       45.71      9.81 o 
   4 -10   4       45.12       57.05     12.29 o 
   5 -10   4      120.86      126.25     11.07 o 
 -12  -9   4       51.47       50.22      7.10 o 
 -11  -9   4      252.78      296.52     13.29 o 
 -10  -9   4      356.31      381.88     13.18 o 
  -9  -9   4     1319.20     1485.23     27.63 o 
  -8  -9   4      795.07      811.57     18.12 o 
  -7  -9   4        4.42        9.60      3.80 o 
  -6  -9   4      148.46      101.66     12.62 o 
  -5  -9   4       20.75       17.92      6.34 o 
  -4  -9   4      111.76      131.19      7.48 o 
  -3  -9   4      247.47      240.38     10.98 o 
  -2  -9   4      802.39      692.16     17.67 o 
  -1  -9   4      450.25      441.86     14.19 o 
   0  -9   4      556.69      627.67     24.18 o 
   1  -9   4      952.89      936.34     22.35 o 
   2  -9   4      996.19     1081.18     24.85 o 
   3  -9   4      882.37      957.93     24.22 o 
   4  -9   4      113.19      126.16     12.88 o 
   5  -9   4       32.54       45.15      7.38 o 
   6  -9   4       97.15      138.78     13.80 o 
 -13  -8   4      124.57      103.43      9.64 o 
 -12  -8   4       19.00       14.90      5.22 o 
 -11  -8   4      185.78      196.33     11.26 o 
 -10  -8   4      171.23      186.24      9.43 o 
  -9  -8   4     1022.98     1091.19     22.45 o 
  -8  -8   4     1804.53     1893.53     30.93 o 
  -7  -8   4     1066.13     1113.36     17.39 o 
  -6  -8   4      187.38      193.10     13.42 o 
  -5  -8   4      442.27      456.47     13.42 o 
  -4  -8   4      123.60      128.21      7.03 o 
  -3  -8   4       34.96       43.98      6.23 o 
  -2  -8   4        8.97       10.29      3.30 o 
  -1  -8   4      679.17      614.01     15.96 o 
   0  -8   4      208.60      177.00     13.27 o 
   1  -8   4      321.54      359.92     12.86 o 
   2  -8   4      979.31      920.50     21.44 o 
   3  -8   4     2083.48     2372.21     41.39 o 
   4  -8   4      280.21      278.69     19.15 o 
   5  -8   4       40.18       39.09      6.73 o 
   6  -8   4      117.33      108.35     12.08 o 
   7  -8   4      145.83      169.33     17.08 o 
 -13  -7   4       59.93       46.70      7.29 o 
 -12  -7   4       27.04       25.19      5.78 o 
 -11  -7   4       20.57       19.69      7.64 o 
 -10  -7   4       56.28       75.21      6.67 o 
  -9  -7   4      422.22      419.99     13.11 o 
  -8  -7   4      266.73      265.46      9.66 o 
  -7  -7   4      613.64      625.25     11.97 o 
  -6  -7   4     2184.20     2286.75     27.93 o 
  -5  -7   4     2216.82     2288.09     27.50 o 
  -4  -7   4     1662.29     1596.70     20.19 o 
  -3  -7   4     1852.95     1932.08     31.41 o 
  -2  -7   4       48.45       59.36      5.57 o 
  -1  -7   4      147.17      133.15      7.51 o 
   0  -7   4      132.18      145.75     11.73 o 
   1  -7   4      130.08      128.15      8.20 o 
   2  -7   4      119.77      126.51      7.61 o 
   3  -7   4      780.06      815.39     20.06 o 
   4  -7   4       42.70       13.07     11.37 o 
   5  -7   4        2.25        9.40      4.77 o 
   6  -7   4       92.24      111.93     11.45 o 
   7  -7   4      152.19      159.32     15.64 o 
   8  -7   4      156.17      175.06     17.26 o 
 -13  -6   4      120.80       98.36      8.99 o 
 -12  -6   4      321.69      292.47     12.29 o 
 -11  -6   4       79.06       81.10      8.43 o 
 -10  -6   4      173.49      169.97      8.65 o 
  -9  -6   4      219.36      210.93      9.62 o 
  -8  -6   4        5.75        8.33      3.13 o 
  -7  -6   4      350.11      312.44      7.89 o 
  -6  -6   4     1690.85     1795.34     22.76 o 
  -5  -6   4     2544.04     2542.68     29.18 o 
  -4  -6   4     3204.94     3192.91     34.81 o 
  -3  -6   4     2537.18     2874.06     41.29 o 
  -2  -6   4     1188.23     1096.71     20.19 o 
  -1  -6   4      333.80      240.96      8.65 o 
   0  -6   4      185.10      185.98     11.84 o 
   1  -6   4      614.96      590.48     14.80 o 
   2  -6   4      688.15      620.42     15.36 o 
   3  -6   4       58.08       70.66      7.14 o 
   4  -6   4      432.82      401.29     19.26 o 
   5  -6   4       80.97       67.32      7.18 o 
   6  -6   4      369.89      394.73     15.75 o 
   7  -6   4      534.53      595.10     26.27 o 
   8  -6   4      413.21      386.00     22.35 o 
 -13  -5   4      180.02      143.25     10.63 o 
 -12  -5   4      745.61      767.42     28.93 o 
 -11  -5   4      659.15      667.96     17.90 o 
 -10  -5   4      986.19      914.14     19.95 o 
  -9  -5   4     1162.33     1226.17     23.32 o 
  -8  -5   4       19.69       12.94      3.17 o 
  -7  -5   4      176.31      216.30      6.51 o 
  -6  -5   4     1764.81     1756.86     21.81 o 
  -5  -5   4     1096.00     1066.84     18.36 o 
  -4  -5   4     1861.41     1875.69     22.00 o 
  -3  -5   4      732.23      665.80     13.68 o 
  -2  -5   4     3436.41     3176.13     33.41 o 
  -1  -5   4     1301.18     1211.10     20.84 o 
   0  -5   4      666.08      468.63     16.39 o 
   1  -5   4      283.89      216.52      8.43 o 
   2  -5   4     1236.37     1161.29     21.59 o 
   3  -5   4       81.14       71.33      6.67 o 
   4  -5   4      616.60      605.43     15.70 o 
   5  -5   4      242.59      244.63     10.57 o 
   6  -5   4      688.29      703.42     18.90 o 
   7  -5   4      367.11      369.19     19.82 o 
   8  -5   4      575.38      550.25     25.47 o 
   9  -5   4      368.81      420.08     25.37 o 
 -13  -4   4       47.90       44.35      6.84 o 
 -12  -4   4      445.57      377.99     13.83 o 
 -11  -4   4      354.21      330.11     12.94 o 
 -10  -4   4      582.17      573.59     15.21 o 
  -9  -4   4      729.41      798.42     17.88 o 
  -8  -4   4      278.31      255.43      8.93 o 
  -7  -4   4      587.60      565.50     10.01 o 
  -6  -4   4     1660.90     1681.86     20.66 o 
  -5  -4   4     1504.45     1531.30     23.71 o 
  -4  -4   4      566.09      572.47      8.99 o 
  -3  -4   4      191.53      210.70      9.43 o 
  -2  -4   4     2922.20     2858.75     30.09 o 
  -1  -4   4     4350.37     4583.97     59.38 o 
   0  -4   4     5605.73     5859.41    100.93 o 
   1  -4   4     1114.95      982.50     25.11 o 
   2  -4   4     1351.12     1144.47     20.32 o 
   3  -4   4     1294.03     1268.62     16.57 o 
   4  -4   4      386.57      349.28      7.53 o 
   5  -4   4      191.12      167.04      5.59 o 
   6  -4   4      196.20      205.74     10.12 o 
   7  -4   4      527.60      534.33     16.09 o 
   8  -4   4       43.09       43.87      9.15 o 
   9  -4   4       65.29      111.97     14.88 o 
  10  -4   4      274.40      203.56     21.53 o 
 -13  -3   4        3.69        5.97      4.51 o 
 -12  -3   4      196.79      171.63     11.15 o 
 -11  -3   4      431.56      443.27     14.80 o 
 -10  -3   4      307.23      304.53     11.07 o 
  -9  -3   4      433.31      433.58     12.92 o 
  -8  -3   4     1068.97     1020.09     19.50 o 
  -7  -3   4      856.82      841.88     16.29 o 
  -6  -3   4      729.30      681.01     10.57 o 
  -5  -3   4     1405.26     1415.43     17.47 o 
  -4  -3   4     3385.31     3550.83     36.95 o 
  -3  -3   4     1081.94      966.30     12.29 o 
  -2  -3   4     2781.57     3043.76     31.43 o 
  -1  -3   4     8887.31     9625.96    115.94 o 
   0  -3   4     5647.81     5970.56    101.29 o 
   1  -3   4     8558.20     9598.54    158.99 o 
   2  -3   4     4143.12     4169.97     42.75 o 
   3  -3   4     4662.11     4775.21     49.18 o 
   4  -3   4     1209.38     1129.32     15.49 o 
   5  -3   4     1217.10     1167.40     16.70 o 
   6  -3   4      621.05      652.82     11.95 o 
   7  -3   4      385.74      386.75      9.49 o 
   8  -3   4      227.54      223.10      9.62 o 
  10  -3   4       20.69       -0.30     14.65 o 
 -13  -2   4      144.31      136.45     10.81 o 
 -12  -2   4       35.90       55.76     13.89 o 
 -11  -2   4       29.04       29.72      7.57 o 
 -10  -2   4      584.65      529.31     14.80 o 
  -9  -2   4      250.85      220.81      9.68 o 
  -8  -2   4      159.27      183.45      7.81 o 
  -7  -2   4      372.28      337.70      9.58 o 
  -6  -2   4     1260.00     1249.53     16.09 o 
  -5  -2   4     1222.31     1131.89     18.16 o 
  -4  -2   4      602.47      587.48      8.91 o 
  -3  -2   4      722.53      655.82      9.21 o 
  -2  -2   4       73.77       83.74      2.46 o 
  -1  -2   4     2434.89     2451.03     25.43 o 
   0  -2   4       24.69        9.21      1.70 o 
   1  -2   4     4360.18     4466.50     52.89 o 
   2  -2   4     3315.52     3561.35     36.65 o 
   3  -2   4     5688.25     5831.43     69.30 o 
   4  -2   4      785.88      695.94     10.76 o 
   5  -2   4     2684.61     2734.81     31.23 o 
   6  -2   4     1265.50     1249.25     21.35 o 
   7  -2   4      762.30      793.30     13.72 o 
   8  -2   4      256.68      254.72      9.77 o 
   9  -2   4      466.42      504.40     20.51 o 
  10  -2   4       19.48       27.24     14.41 o 
  11  -2   4        1.61        3.36      7.92 o 
 -12  -1   4      281.34      308.04     20.28 o 
 -11  -1   4       63.03       60.72      8.33 o 
 -10  -1   4      323.60      292.68     11.00 o 
  -9  -1   4      833.84      830.92     18.51 o 
  -8  -1   4        3.30        4.49      2.76 o 
  -7  -1   4        8.13        9.79      2.44 o 
  -6  -1   4     1067.86     1042.57     14.24 o 
  -5  -1   4      866.24      796.24     14.24 o 
  -4  -1   4       39.81        8.37      1.60 o 
  -3  -1   4       11.71       12.47      1.42 o 
  -2  -1   4     3218.90     2983.10     30.59 o 
  -1  -1   4     9288.15     9809.56     93.29 o 
   0  -1   4      506.33      489.32      6.92 o 
   1  -1   4      946.57     1052.43     14.73 o 
   2  -1   4     2144.78     2374.59     25.37 o 
   3  -1   4     1836.45     1973.38     26.23 o 
   4  -1   4      556.39      441.39      7.74 o 
   5  -1   4      859.50      750.47     11.60 o 
   6  -1   4     1684.34     1757.06     26.98 o 
   7  -1   4     1706.06     1775.74     23.25 o 
   8  -1   4      495.30      503.96     13.44 o 
   9  -1   4      183.51      161.28     10.12 o 
  10  -1   4      186.31      138.07     16.54 o 
  11  -1   4       47.95       38.01      6.86 o 
 -12   0   4      308.03      278.28     20.56 o 
 -11   0   4      372.79      359.44     14.19 o 
 -10   0   4      203.69      186.54      9.23 o 
  -9   0   4      429.77      412.83     12.94 o 
  -8   0   4       91.99       77.95      6.10 o 
  -7   0   4      809.50      767.53     15.68 o 
  -6   0   4      993.77      941.71     13.50 o 
  -5   0   4      895.94      913.00     15.83 o 
  -4   0   4      772.56      749.75     10.61 o 
  -3   0   4      159.48      124.74      6.62 o 
  -2   0   4      179.41      174.46      3.90 o 
  -1   0   4     3395.42     3976.19     39.49 o 
   0   0   4     5393.87     5323.78     61.65 o 
   1   0   4      864.59      857.58     12.51 o 
   2   0   4     2775.20     2737.87     28.47 o 
   3   0   4      122.49       70.64      3.28 o 
   4   0   4     1385.38     1410.62     17.15 o 
   5   0   4       37.01       38.61      2.72 o 
   6   0   4      966.28      831.76     21.25 o 
   7   0   4     1807.95     1810.77     27.59 o 
   8   0   4     1079.32     1049.97     20.99 o 
   9   0   4      527.29      513.11     15.40 o 
  10   0   4      459.13      416.71     14.11 o 
  11   0   4       84.32       69.71      8.00 o 
  12   0   4       98.26       68.08     11.69 o 
 -12   1   4      108.96      100.06     16.46 o 
 -11   1   4      166.41      183.97     11.41 o 
 -10   1   4      136.58      137.64      8.35 o 
  -9   1   4      704.05      735.86     17.80 o 
  -8   1   4       27.57       46.12      6.47 o 
  -7   1   4     1939.03     1917.56     29.70 o 
  -6   1   4      952.04      927.69     13.70 o 
  -5   1   4      833.79      878.49     15.77 o 
  -4   1   4     3106.27     3155.66     33.63 o 
  -3   1   4      879.01      865.48     20.08 o 
  -2   1   4      949.71      933.23     11.63 o 
  -1   1   4     6710.22     7278.14     69.99 o 
   0   1   4     6665.22     6932.07     79.33 o 
   1   1   4     5850.69     6252.93    102.48 o 
   2   1   4      636.30      623.16      8.39 o 
   3   1   4      401.14      363.84     10.20 o 
   4   1   4     1672.15     1675.82     19.50 o 
   5   1   4      340.73      320.40      6.51 o 
   6   1   4      446.96      402.97     13.83 o 
   7   1   4      924.21      935.41     14.30 o 
   8   1   4      616.22      598.87     14.62 o 
   9   1   4      753.23      727.11     18.05 o 
  10   1   4     1505.72     1448.39     28.13 o 
  11   1   4      352.83      328.90     13.18 o 
  12   1   4      481.19      529.87     19.41 o 
 -11   2   4       84.91       83.35     10.14 o 
 -10   2   4      160.74      151.16      9.12 o 
  -9   2   4      648.66      639.64     16.67 o 
  -8   2   4      151.77      145.02      8.89 o 
  -7   2   4     1048.95     1035.43     19.61 o 
  -6   2   4     2319.43     2407.24     28.41 o 
  -5   2   4     2060.68     1937.08     23.36 o 
  -4   2   4      261.93      248.10      5.67 o 
  -3   2   4      307.33      291.24     10.94 o 
  -2   2   4      162.66      166.61      3.97 o 
  -1   2   4     1991.93     1886.15     20.21 o 
   0   2   4      213.80      200.21      8.02 o 
   1   2   4     2117.04     2201.51     40.14 o 
   2   2   4      178.52      200.97      3.97 o 
   3   2   4     3507.03     3402.06     59.21 o 
   4   2   4     3570.96     3829.21     39.47 o 
   5   2   4     1097.10     1109.26     12.79 o 
   6   2   4      245.27      230.63      5.97 o 
   7   2   4     1014.35     1021.78     14.80 o 
   8   2   4       35.87       37.66      4.90 o 
   9   2   4      441.25      461.64     14.11 o 
  10   2   4     1160.91     1053.57     22.67 o 
  11   2   4      867.83      930.51     22.26 o 
  12   2   4      597.62      703.64     21.48 o 
  13   2   4      133.58      122.97     10.55 o 
 -11   3   4       58.83       70.92     10.44 o 
 -10   3   4      547.72      480.52     15.42 o 
  -9   3   4      700.86      677.97     17.73 o 
  -8   3   4      889.99      888.43     19.74 o 
  -7   3   4      838.37      897.21     18.23 o 
  -6   3   4     2580.84     2626.59     53.93 o 
  -5   3   4     3306.87     3475.31     38.31 o 
  -4   3   4     2351.00     2320.53     26.60 o 
  -3   3   4      114.65       74.27      3.43 o 
  -2   3   4     8615.96     9534.89     92.04 o 
  -1   3   4     7714.11     8844.88     84.94 o 
   0   3   4      994.48     1130.51     23.88 o 
   1   3   4      294.31      318.63     10.81 o 
   2   3   4     1157.11     1183.66     17.00 o 
   3   3   4     1295.00     1214.09     14.78 o 
   4   3   4     2640.88     2708.04     29.38 o 
   5   3   4     7124.87     7884.47     77.89 o 
   6   3   4     5747.77     6361.49     64.52 o 
   7   3   4     1916.87     2096.05     31.66 o 
   8   3   4      304.09      342.04     10.50 o 
   9   3   4      410.62      435.22     13.40 o 
  10   3   4      528.93      491.82     14.75 o 
  11   3   4      391.16      335.03     13.03 o 
  12   3   4      407.35      375.17     16.35 o 
  13   3   4      136.94      128.58     10.94 o 
 -10   4   4      258.00      231.79     11.56 o 
  -9   4   4      215.84      215.01     10.94 o 
  -8   4   4      353.78      325.79     12.47 o 
  -7   4   4       10.27       14.13      3.21 o 
  -6   4   4      193.57      240.66      8.89 o 
  -5   4   4     1131.16     1165.24     17.04 o 
  -4   4   4     2713.39     2738.13     31.17 o 
  -3   4   4     1008.83      940.71     13.33 o 
  -2   4   4     3717.32     3824.77     68.49 o 
  -1   4   4     2835.41     3011.57     31.56 o 
   0   4   4     4826.88     5024.95     86.09 o 
   1   4   4     1930.83     1974.87     38.76 o 
   2   4   4     1667.40     1778.37     19.72 o 
   3   4   4       18.07       15.60      1.73 o 
   4   4   4     1157.99     1314.22     16.46 o 
   5   4   4      527.30      520.90      9.02 o 
   6   4   4     4418.14     4971.52     51.77 o 
   7   4   4     1040.09     1024.04     14.71 o 
   8   4   4      131.34      114.32      6.79 o 
   9   4   4      229.94      238.26     10.35 o 
  10   4   4      232.79      221.37     10.07 o 
  11   4   4       91.41      108.24      8.99 o 
  12   4   4       46.67       48.92     10.22 o 
  13   4   4       76.12       67.73      9.10 o 
 -10   5   4      281.04      325.75     13.72 o 
  -9   5   4      157.91      182.03     10.68 o 
  -8   5   4      157.48      182.20     10.29 o 
  -7   5   4       24.31       22.93      4.06 o 
  -6   5   4      154.51      165.42      7.20 o 
  -5   5   4      123.49      124.22      5.61 o 
  -4   5   4      870.21      857.22     13.46 o 
  -3   5   4     1106.92     1121.90     15.64 o 
  -2   5   4     3461.25     3385.12     62.53 o 
  -1   5   4     2135.28     2217.21     24.76 o 
   0   5   4     7395.70     7440.69    124.31 o 
   1   5   4     5682.32     6722.92     84.04 o 
   2   5   4     3339.55     3815.77     39.15 o 
   3   5   4      585.73      600.23     16.50 o 
   4   5   4     2510.01     2558.56     28.36 o 
   5   5   4      130.88      105.95      4.34 o 
   6   5   4      710.54      717.03     11.67 o 
   7   5   4     1011.46     1040.48     15.23 o 
   8   5   4     1122.20     1196.58     22.00 o 
   9   5   4      565.21      587.35     15.57 o 
  10   5   4      343.13      309.23     11.76 o 
  11   5   4      103.98      106.49      8.82 o 
  12   5   4      177.38      171.81     12.40 o 
  13   5   4       51.17       63.24      8.78 o 
  -9   6   4      250.47      334.62     19.24 o 
  -8   6   4      151.71      132.68     10.61 o 
  -7   6   4      354.64      358.75     11.89 o 
  -6   6   4      223.46      250.54      9.12 o 
  -5   6   4       65.26       68.61      4.85 o 
  -4   6   4       56.16       55.05      4.08 o 
  -3   6   4      710.92      701.31     11.93 o 
  -2   6   4      538.27      455.19      9.97 o 
  -1   6   4      644.77      601.35      9.71 o 
   0   6   4      261.05      191.78      5.65 o 
   1   6   4     1838.80     1827.87     21.25 o 
   2   6   4     5315.41     5858.37     58.78 o 
   3   6   4     3511.07     3514.87     70.43 o 
   4   6   4       65.37       50.80      3.21 o 
   5   6   4        4.67       15.29      2.20 o 
   6   6   4        6.64        8.13      1.98 o 
   7   6   4      363.16      388.07      8.76 o 
   8   6   4       96.55       70.08      6.06 o 
   9   6   4     1007.38     1059.63     21.74 o 
  10   6   4      652.78      631.46     16.74 o 
  11   6   4      405.08      424.28     14.32 o 
  12   6   4      174.82      182.72     12.60 o 
  13   6   4       35.31       42.60      8.28 o 
  -9   7   4      155.59      211.41     16.76 o 
  -8   7   4      122.10      145.43     15.03 o 
  -7   7   4      237.15      244.11     13.91 o 
  -6   7   4      335.48      320.08     13.50 o 
  -5   7   4      586.28      625.60     12.99 o 
  -4   7   4      408.97      401.61      9.56 o 
  -3   7   4      111.24      122.82      5.93 o 
  -2   7   4       92.99       80.31      7.92 o 
  -1   7   4      527.52      477.15      8.93 o 
   0   7   4      157.29      133.37      5.03 o 
   1   7   4      999.54      897.94     12.88 o 
   2   7   4     1213.32     1162.71     15.42 o 
   3   7   4     4923.88     5118.95     66.98 o 
   4   7   4      382.75      316.82      6.84 o 
   5   7   4      788.56      682.13     11.35 o 
   6   7   4      580.90      539.77     10.31 o 
   7   7   4     1496.58     1599.59     21.40 o 
   8   7   4      739.11      699.93     15.85 o 
   9   7   4      362.03      399.37     13.01 o 
  10   7   4      631.90      593.54     16.11 o 
  11   7   4      267.88      259.66     11.37 o 
  12   7   4       80.96       87.47     10.70 o 
  13   7   4       74.69       71.42      9.15 o 
  -8   8   4      128.73      149.48     16.91 o 
  -7   8   4       21.86       29.16      6.77 o 
  -6   8   4      336.96      396.11     15.62 o 
  -5   8   4      688.30      785.86     19.89 o 
  -4   8   4     1033.41     1038.60     22.26 o 
  -3   8   4      367.30      345.25     12.12 o 
  -2   8   4      163.64      169.26      8.58 o 
  -1   8   4      133.33      146.78      5.41 o 
   0   8   4       44.83       46.89      4.40 o 
   1   8   4      913.62      984.11     14.39 o 
   2   8   4      696.38      710.04     11.48 o 
   3   8   4     1654.81     1530.53     19.46 o 
   4   8   4     2269.77     2335.63     27.50 o 
   5   8   4     2690.96     3018.50     34.23 o 
   6   8   4     1494.34     1599.12     39.43 o 
   7   8   4     1515.82     1620.86     21.92 o 
   8   8   4      340.19      379.66     11.43 o 
   9   8   4      457.24      458.49     19.93 o 
  10   8   4      394.18      401.38     13.42 o 
  11   8   4      307.97      317.84     12.55 o 
  12   8   4      214.16      204.87     12.40 o 
  13   8   4      124.17      124.29     10.14 o 
  -6   9   4       99.35       94.61     11.50 o 
  -5   9   4      296.15      305.50     13.37 o 
  -4   9   4      616.31      631.21     17.39 o 
  -3   9   4     1084.51     1044.79     22.76 o 
  -2   9   4     1861.46     2026.27     53.93 o 
  -1   9   4      603.74      586.04     14.95 o 
   0   9   4      170.39      147.02      8.11 o 
   1   9   4      120.90      110.85      6.79 o 
   2   9   4      343.37      340.33      7.87 o 
   3   9   4      174.59      179.57      6.06 o 
   4   9   4      520.48      496.48      9.73 o 
   5   9   4      534.43      531.42     10.35 o 
   6   9   4     2248.48     2571.54     58.33 o 
   7   9   4     1249.07     1461.14     20.84 o 
   8   9   4      673.22      755.10     16.85 o 
   9   9   4      747.41      797.40     27.20 o 
  10   9   4      788.53      807.00     19.65 o 
  11   9   4      204.65      222.99     11.71 o 
  12   9   4      422.84      424.93     22.86 o 
  13   9   4       71.95       60.66      8.93 o 
  -5  10   4       35.55       59.79     15.98 o 
  -4  10   4      101.46      107.07      8.87 o 
  -3  10   4      374.20      383.52     14.15 o 
  -2  10   4     1022.46     1077.49     23.88 o 
  -1  10   4      369.52      366.71     12.51 o 
   0  10   4      359.45      363.41     13.22 o 
   1  10   4      759.17      846.41     19.13 o 
   2  10   4      341.42      366.50     11.84 o 
   3  10   4       28.96       17.60      5.13 o 
   4  10   4      346.79      333.65     11.22 o 
   5  10   4        5.20        5.39      2.37 o 
   6  10   4      561.70      555.04     23.40 o 
   7  10   4      347.47      372.60      9.94 o 
   8  10   4      652.87      672.84     13.29 o 
   9  10   4      312.44      332.27     12.58 o 
  10  10   4      820.80      884.68     21.03 o 
  11  10   4      381.77      370.03     13.89 o 
  12  10   4      254.34      284.23     20.08 o 
  13  10   4       52.97       72.48      9.43 o 
  -5  11   4      184.20      216.91     22.48 o 
  -4  11   4       50.62       82.98     14.17 o 
  -3  11   4       31.26       19.69     13.61 o 
  -2  11   4      149.92      144.13     17.56 o 
  -1  11   4       80.89       82.92      7.74 o 
   0  11   4      480.38      508.62     16.09 o 
   1  11   4     1018.82     1066.71     23.17 o 
   2  11   4     1222.11     1248.67     25.04 o 
   3  11   4      505.46      481.94     15.03 o 
   4  11   4      171.54      146.31      9.43 o 
   5  11   4      326.80      312.16     11.43 o 
   6  11   4      800.43      832.71     30.50 o 
   7  11   4      560.08      552.65     15.92 o 
   8  11   4      630.08      657.91     13.46 o 
   9  11   4      750.36      813.28     19.48 o 
  10  11   4      437.41      432.07     14.73 o 
  11  11   4      363.82      391.09     14.67 o 
  12  11   4      327.51      344.80     23.04 o 
  -4  12   4      141.09      212.08     20.47 o 
  -3  12   4       16.91       -1.23     14.06 o 
  -2  12   4       23.00       15.19     15.42 o 
  -1  12   4        4.75       -4.87      6.92 o 
   0  12   4       31.36       28.99     13.29 o 
   1  12   4      307.80      359.77     13.89 o 
   2  12   4     1222.08     1330.01     27.16 o 
   3  12   4     1594.74     1715.15     32.12 o 
   4  12   4       23.84       25.73      4.87 o 
   5  12   4       16.68       14.56      4.18 o 
   6  12   4      329.90      288.56     20.47 o 
   7  12   4      313.89      298.92     12.75 o 
   8  12   4       21.95       17.23      6.71 o 
   9  12   4      125.90      135.44     14.88 o 
  10  12   4       46.58       65.36     10.72 o 
  11  12   4       67.23       78.75     12.62 o 
  12  12   4      133.79      173.75     19.50 o 
  -2  13   4       53.29       35.66     17.71 o 
  -1  13   4        4.25       11.35      8.43 o 
   0  13   4       35.40       51.68     14.97 o 
   1  13   4       52.33       64.41     13.27 o 
   2  13   4      443.82      399.89     23.90 o 
   3  13   4      582.62      596.69     18.18 o 
   4  13   4       56.92       63.33      7.42 o 
   5  13   4       59.58       50.39      6.67 o 
   6  13   4      132.48      144.39     11.69 o 
   7  13   4      400.02      384.59     14.93 o 
   8  13   4      159.45      160.72     11.11 o 
   9  13   4       19.02       27.26     12.21 o 
  10  13   4        3.79        7.68      7.05 o 
  11  13   4        1.92        8.56      7.92 o 
   0  14   4       58.90       33.65     17.00 o 
   1  14   4       71.64       75.99     15.03 o 
   2  14   4      101.00       75.71     15.38 o 
   3  14   4       26.13       -0.52     15.40 o 
   4  14   4       43.06       33.65     11.15 o 
   5  14   4      230.04      232.76     21.76 o 
   6  14   4      362.15      374.82     26.94 o 
   7  14   4      203.01      210.20     12.62 o 
   8  14   4      367.82      384.08     15.72 o 
   9  14   4      296.07      258.88     19.50 o 
  10  14   4      119.50      110.93     14.19 o 
   2  15   4       46.18       24.53     13.80 o 
   3  15   4       31.32       16.72     17.49 o 
   4  15   4       25.79      -10.03     18.01 o 
   5  15   4        5.97       -9.66      9.66 o 
   6  15   4      105.95      103.02     21.46 o 
   7  15   4      260.17      235.24     22.93 o 
  -8 -13   5       37.35       57.55     11.45 o 
  -7 -13   5        5.08        1.16      9.88 o 
  -6 -13   5        1.40       -5.59     11.84 o 
  -5 -13   5       32.69       28.93      7.14 o 
  -4 -13   5       35.58       38.74     12.12 o 
  -3 -13   5        7.20        6.97      9.28 o 
  -2 -13   5        5.98        8.41      7.66 o 
 -10 -12   5        0.20        8.11      7.79 o 
  -9 -12   5       20.48       13.20     13.03 o 
  -8 -12   5       71.52       76.51     11.41 o 
  -7 -12   5       39.26       45.86      9.51 o 
  -6 -12   5       84.23       85.50     19.46 o 
  -5 -12   5       43.10       40.55      6.90 o 
  -4 -12   5        3.46       -9.88      9.88 o 
  -3 -12   5        1.47       10.70      8.84 o 
  -2 -12   5       67.33       94.58      9.32 o 
  -1 -12   5       22.59       24.76     10.07 o 
   0 -12   5       35.38       48.06     15.72 o 
   1 -12   5       20.21       29.16      6.54 o 
 -11 -11   5        0.57       12.08      7.83 o 
 -10 -11   5       54.51       56.69     11.07 o 
  -9 -11   5       15.38       18.40     12.60 o 
  -8 -11   5       40.80       31.90      9.06 o 
  -7 -11   5       10.28        6.49      8.35 o 
  -6 -11   5      144.76      148.49     18.68 o 
  -5 -11   5       25.71       29.85      5.80 o 
  -4 -11   5        8.00       13.37      9.34 o 
  -3 -11   5       19.92       32.96      8.18 o 
  -2 -11   5      211.51      196.65     11.17 o 
  -1 -11   5       13.92       21.31      9.04 o 
   0 -11   5       28.52       47.02     14.19 o 
   1 -11   5       10.13       10.94      5.05 o 
   2 -11   5       30.26       51.23     11.37 o 
   3 -11   5        0.94        0.91      8.87 o 
 -11 -10   5        3.29        2.55      6.58 o 
 -10 -10   5       10.14       10.87      6.77 o 
  -9 -10   5        0.55       16.07     11.35 o 
  -8 -10   5      316.75      276.03     16.52 o 
  -7 -10   5      187.50      217.75     11.71 o 
  -6 -10   5       11.48        2.72     13.37 o 
  -5 -10   5       50.49       73.45      7.44 o 
  -4 -10   5       11.94       23.81     12.94 o 
  -3 -10   5      196.91      170.73     10.50 o 
  -2 -10   5       29.83       27.87      6.21 o 
  -1 -10   5       46.25       35.68      8.05 o 
   0 -10   5      103.04      107.94     14.97 o 
   1 -10   5      144.14      174.20     11.80 o 
   2 -10   5       59.51       57.64     10.94 o 
   3 -10   5        5.36       11.13      8.65 o 
   4 -10   5        3.49        8.74      7.40 o 
 -12  -9   5       39.00       50.19     15.53 o 
 -11  -9   5        0.30       23.86      5.57 o 
 -10  -9   5       30.60       35.66      8.76 o 
  -9  -9   5       12.76        9.32     10.38 o 
  -8  -9   5       16.55       11.91      7.05 o 
  -7  -9   5      192.67      186.56     10.44 o 
  -6  -9   5      112.05       92.45     14.13 o 
  -5  -9   5      167.22      134.19      9.32 o 
  -4  -9   5        4.77       12.40      4.06 o 
  -3  -9   5      335.90      294.02     12.32 o 
  -2  -9   5      221.30      171.89      9.30 o 
  -1  -9   5      200.37      178.86     10.33 o 
   0  -9   5       13.26       22.33     11.37 o 
   1  -9   5       40.75       24.05      5.37 o 
   2  -9   5       30.71       43.12      9.02 o 
   3  -9   5      130.63      153.58     11.07 o 
   4  -9   5        4.23        9.49      6.64 o 
   5  -9   5       82.30      116.67     11.73 o 
 -12  -8   5        7.07       10.42     14.90 o 
 -11  -8   5        2.00        2.01      4.53 o 
 -10  -8   5        4.29        4.25      4.03 o 
  -9  -8   5       22.90       25.58      7.33 o 
  -8  -8   5      102.01      107.68      7.48 o 
  -7  -8   5       41.57       59.23      7.38 o 
  -6  -8   5      173.21      174.67      9.45 o 
  -5  -8   5      448.73      447.80     13.52 o 
  -4  -8   5       30.93       33.52      4.87 o 
  -3  -8   5      177.07      124.57      8.46 o 
  -2  -8   5      247.54      212.53      9.53 o 
  -1  -8   5      112.91       91.28      7.81 o 
   0  -8   5      573.58      552.39     22.35 o 
   1  -8   5        1.41        4.12      3.52 o 
   2  -8   5        4.42       23.60     10.70 o 
   3  -8   5      130.66      140.74      9.88 o 
   4  -8   5       26.07       31.43      6.99 o 
   5  -8   5       23.74       24.76      9.73 o 
   6  -8   5       91.01       87.19     17.28 o 
 -12  -7   5        0.40       -0.88     14.47 o 
 -11  -7   5        4.02        3.99      3.97 o 
 -10  -7   5       31.04       35.98      5.65 o 
  -9  -7   5      244.58      247.93     10.85 o 
  -8  -7   5      200.54      189.06      8.50 o 
  -7  -7   5      166.14      171.07      7.10 o 
  -6  -7   5      139.59      128.49      5.87 o 
  -5  -7   5       59.34       56.88      4.06 o 
  -4  -7   5      559.42      489.19     13.24 o 
  -3  -7   5     1650.59     1598.54     27.74 o 
  -2  -7   5      616.14      516.75     13.80 o 
  -1  -7   5      177.75      172.69      9.06 o 
   0  -7   5       10.85       12.55      8.87 o 
   1  -7   5       81.45       62.92      6.38 o 
   2  -7   5      429.44      386.79     18.42 o 
   3  -7   5       48.39       49.16      7.38 o 
   4  -7   5       49.17       49.61      6.71 o 
   5  -7   5        2.34       -4.70      7.77 o 
   6  -7   5       66.33       80.72     16.13 o 
   7  -7   5       23.19       22.07      8.84 o 
 -13  -6   5       13.35        7.10      9.08 o 
 -12  -6   5       61.56       47.61     10.44 o 
 -11  -6   5      159.34      150.13     10.14 o 
 -10  -6   5       41.20       38.07      5.59 o 
  -9  -6   5      393.64      359.25     12.38 o 
  -8  -6   5      370.93      329.12     10.57 o 
  -7  -6   5        9.84       19.91      4.70 o 
  -6  -6   5      510.88      495.34      9.81 o 
  -5  -6   5      983.20      944.47     14.13 o 
  -4  -6   5       84.05       76.29      4.06 o 
  -3  -6   5      407.36      437.48     11.78 o 
  -2  -6   5     1057.56     1000.16     19.33 o 
  -1  -6   5      600.75      613.22     14.99 o 
   0  -6   5      241.56      216.11     13.48 o 
   1  -6   5       53.80       56.45      5.63 o 
   2  -6   5      739.79      676.83     23.17 o 
   3  -6   5      735.67      707.39     18.10 o 
   4  -6   5      143.19      134.94      8.30 o 
   5  -6   5      935.38     1018.02     23.99 o 
   6  -6   5       48.48       52.57     13.40 o 
   7  -6   5        9.52        1.49      6.38 o 
   8  -6   5        0.97       24.29     14.93 o 
 -13  -5   5       13.45       22.80     13.16 o 
 -12  -5   5       15.50       31.17     14.34 o 
 -11  -5   5       60.43       37.45      5.78 o 
 -10  -5   5       18.07       21.94      4.36 o 
  -9  -5   5       77.46       76.01      7.46 o 
  -8  -5   5      272.11      249.35      9.28 o 
  -7  -5   5       68.78       58.20      5.28 o 
  -6  -5   5      141.41      127.13      4.83 o 
  -5  -5   5       85.33       84.92      4.29 o 
  -4  -5   5      835.73      786.92     11.73 o 
  -3  -5   5      395.85      523.51     12.32 o 
  -2  -5   5     1330.69     1487.24     24.35 o 
  -1  -5   5      421.50      378.47     10.91 o 
   0  -5   5      629.09      656.55     14.73 o 
   1  -5   5        9.42        8.35      2.63 o 
   2  -5   5      281.88      250.23     13.89 o 
   3  -5   5      223.96      208.39      9.34 o 
   4  -5   5       63.51       52.76      6.06 o 
   5  -5   5      368.77      381.64     13.98 o 
   6  -5   5      112.28      124.76     14.82 o 
   7  -5   5        1.02        2.57      6.08 o 
   8  -5   5       64.60       62.79     14.80 o 
   9  -5   5        9.87       24.70     12.01 o 
 -13  -4   5        5.79        4.87      8.78 o 
 -12  -4   5       39.73       19.84     14.54 o 
 -11  -4   5       32.57       36.84      5.80 o 
 -10  -4   5        4.19        6.79      3.52 o 
  -9  -4   5       48.65       50.50      6.62 o 
  -8  -4   5      313.74      296.52      9.77 o 
  -7  -4   5      614.11      684.76     11.99 o 
  -6  -4   5      130.02      154.10      4.98 o 
  -5  -4   5        1.11        5.20      1.55 o 
  -4  -4   5      128.52      130.11      4.18 o 
  -3  -4   5     1234.03     1161.40     26.68 o 
  -2  -4   5      211.88      244.32      5.13 o 
  -1  -4   5      791.48      858.17     22.13 o 
   0  -4   5      201.86      175.24      6.69 o 
   1  -4   5      322.72      310.50      9.28 o 
   2  -4   5      499.58      473.79     16.48 o 
   3  -4   5     1194.27     1203.40     22.43 o 
   4  -4   5      487.94      432.50     12.45 o 
   5  -4   5       87.02       96.31      8.28 o 
   6  -4   5       57.44       67.49     12.08 o 
   7  -4   5       71.80       66.61      7.46 o 
   8  -4   5        8.27       -2.29     12.47 o 
   9  -4   5       58.94       45.41     11.89 o 
 -13  -3   5       47.03       36.37      9.15 o 
 -12  -3   5       13.02       25.93     10.16 o 
 -11  -3   5        7.72       15.10      4.42 o 
 -10  -3   5       15.29       45.28     11.41 o 
  -9  -3   5      164.54      156.10      8.84 o 
  -8  -3   5       20.89       19.91      3.65 o 
  -7  -3   5        1.15        1.92      4.14 o 
  -6  -3   5       38.42       42.49      3.04 o 
  -5  -3   5        6.50        5.89      1.53 o 
  -4  -3   5      234.42      227.82      5.37 o 
  -3  -3   5       92.68       99.27      6.32 o 
  -2  -3   5      258.72      326.92      6.06 o 
  -1  -3   5      397.00      430.47     13.24 o 
   0  -3   5      102.12       98.81      4.68 o 
   1  -3   5       28.26       25.97      3.08 o 
   2  -3   5      529.69      559.72     17.19 o 
   3  -3   5     2019.66     2071.76     24.03 o 
   4  -3   5      667.12      625.86     10.44 o 
   5  -3   5     1415.47     1359.02     18.96 o 
   6  -3   5      154.25      146.12     13.48 o 
   7  -3   5       25.50       15.85      4.53 o 
   8  -3   5       43.59       23.38     11.76 o 
   9  -3   5       16.94       16.93     10.01 o 
  10  -3   5       34.85       24.33     10.09 o 
 -12  -2   5      105.58       96.25     11.37 o 
 -11  -2   5      349.64      325.99     12.29 o 
 -10  -2   5      100.49       83.54      7.23 o 
  -9  -2   5      175.13      183.76      9.45 o 
  -8  -2   5       52.82       53.77      5.13 o 
  -7  -2   5      103.98      126.06      6.79 o 
  -6  -2   5       24.52       36.99      2.96 o 
  -5  -2   5      172.98      189.34      5.11 o 
  -4  -2   5       10.09       20.36      2.01 o 
  -3  -2   5      645.25      663.67     11.50 o 
  -2  -2   5      356.50      400.41      7.74 o 
  -1  -2   5       37.32       54.83      4.66 o 
   0  -2   5      543.32      623.44      8.58 o 
   1  -2   5       76.97       69.80      2.74 o 
   2  -2   5      819.27      882.52     13.52 o 
   3  -2   5      280.05      275.64      5.95 o 
   4  -2   5      652.86      686.34     10.85 o 
   5  -2   5      210.94      214.82      6.23 o 
   6  -2   5      344.04      300.43     16.01 o 
   7  -2   5       45.29       55.61      4.62 o 
   8  -2   5      237.25      236.24     10.98 o 
  10  -2   5       14.40       30.20     10.53 o 
  11  -2   5      111.17       81.41     15.90 o 
 -12  -1   5        1.45        9.47      9.75 o 
 -11  -1   5      135.77      132.12      9.64 o 
 -10  -1   5      534.44      544.75     22.82 o 
  -9  -1   5       27.02       29.14      6.56 o 
  -8  -1   5       85.11       79.08      5.89 o 
  -7  -1   5        4.08        6.28      4.03 o 
  -6  -1   5       76.64       81.75      4.21 o 
  -5  -1   5      177.36      152.61      4.64 o 
  -4  -1   5        6.62        7.05      1.45 o 
  -3  -1   5      278.30      296.03      6.99 o 
  -2  -1   5      120.54      182.01      4.29 o 
  -1  -1   5      659.79      644.90     15.29 o 
   0  -1   5        1.23        2.18      0.93 o 
   1  -1   5     2562.69     2849.58     30.05 o 
   2  -1   5     1114.97     1246.19     23.58 o 
   3  -1   5      231.61      229.55      6.02 o 
   4  -1   5      272.71      236.52      5.63 o 
   5  -1   5      142.44      152.63      5.97 o 
   6  -1   5       14.58       17.04      2.57 o 
   7  -1   5      140.26      119.69      5.48 o 
   8  -1   5      138.11      148.45      9.15 o 
   9  -1   5       10.48       11.04      5.97 o 
  10  -1   5        1.95       -4.03      6.13 o 
  11  -1   5       14.78        0.52     13.93 o 
 -12   0   5       24.51       27.42     10.44 o 
 -11   0   5       20.26       14.97      4.40 o 
 -10   0   5       43.89       45.17     11.50 o 
  -9   0   5      214.23      184.81      9.58 o 
  -8   0   5      127.32      117.02      6.75 o 
  -7   0   5      225.18      237.08      8.58 o 
  -6   0   5      106.67      132.74      4.83 o 
  -5   0   5      118.22      129.72      4.44 o 
  -4   0   5      227.51      250.90      5.65 o 
  -3   0   5      103.34       94.41      4.03 o 
  -2   0   5       98.95       89.95      3.04 o 
  -1   0   5      607.01      602.73      9.88 o 
   0   0   5      169.58      238.85      7.79 o 
   1   0   5      486.09      456.14      7.16 o 
   2   0   5      236.36      329.48      9.21 o 
   3   0   5       87.31       98.79      3.93 o 
   4   0   5       44.12       36.97      2.44 o 
   5   0   5      885.33      901.65     15.92 o 
   6   0   5      106.22       98.73      4.49 o 
   7   0   5       49.23       33.82      3.36 o 
   8   0   5       80.95       50.82      9.30 o 
   9   0   5      159.90      142.43      9.25 o 
  10   0   5       30.98       35.09      6.67 o 
  11   0   5       39.63       39.52      9.94 o 
  12   0   5       35.08       27.20     17.99 o 
 -12   1   5      141.09      176.98     13.76 o 
 -11   1   5       69.02       71.68      7.59 o 
 -10   1   5       29.22       42.60     11.93 o 
  -9   1   5       66.54       79.31      7.70 o 
  -8   1   5       99.22       85.33      6.08 o 
  -7   1   5      195.39      184.75      8.07 o 
  -6   1   5        2.12        2.09      1.70 o 
  -5   1   5       90.87       83.95      4.27 o 
  -4   1   5       23.44       30.03      2.50 o 
  -3   1   5      279.18      289.95      6.82 o 
  -2   1   5       52.84      107.53      3.28 o 
  -1   1   5      242.61      227.65      5.26 o 
   0   1   5       93.82      120.15      4.81 o 
   1   1   5      419.42      498.01      7.48 o 
   2   1   5      240.82      197.67      4.23 o 
   3   1   5       42.39       46.81      2.93 o 
   4   1   5       52.00       61.73      2.80 o 
   5   1   5        2.16       10.42      2.72 o 
   6   1   5      463.74      445.77      8.69 o 
   7   1   5       80.00       78.41      4.47 o 
   8   1   5      225.93      172.91      9.30 o 
   9   1   5      176.39      145.75      8.65 o 
  10   1   5       41.33       29.90      6.15 o 
  11   1   5       80.34       61.35      9.79 o 
  12   1   5       12.79        6.77      4.92 o 
 -11   2   5        7.79        8.37      4.77 o 
 -10   2   5      105.35      105.05     13.80 o 
  -9   2   5       85.39       92.56      8.20 o 
  -8   2   5      555.99      512.68     13.80 o 
  -7   2   5       29.04       24.46      4.62 o 
  -6   2   5      151.34      159.75      5.57 o 
  -5   2   5      485.42      514.36      9.47 o 
  -4   2   5      129.61      121.59      4.25 o 
  -3   2   5      262.21      284.51      7.07 o 
  -2   2   5     1280.05     1367.95     16.18 o 
  -1   2   5      280.37      224.91      4.81 o 
   0   2   5      134.72       91.78      2.63 o 
   1   2   5       90.79      111.75      2.89 o 
   2   2   5      189.19      226.38      4.55 o 
   3   2   5      275.88      239.82      8.65 o 
   4   2   5      449.58      492.81      8.20 o 
   5   2   5     1580.22     1671.62     34.47 o 
   6   2   5      413.26      399.97      7.12 o 
   7   2   5      768.08      718.95     12.27 o 
   8   2   5      275.74      252.72     13.74 o 
   9   2   5       24.08       26.49      6.13 o 
  10   2   5       77.58       67.38      7.25 o 
  11   2   5       18.04       12.47      8.46 o 
  12   2   5        0.06       -3.26      4.72 o 
 -11   3   5       88.91       80.18      8.22 o 
 -10   3   5        6.56       -7.42      9.15 o 
  -9   3   5       44.37       47.86      8.07 o 
  -8   3   5       55.57       52.70      6.02 o 
  -7   3   5      147.06      143.51      7.48 o 
  -6   3   5      171.63      138.05     10.79 o 
  -5   3   5        6.73       11.80      2.16 o 
  -4   3   5      581.96      567.68     17.80 o 
  -3   3   5     1256.65     1167.33     15.27 o 
  -2   3   5      267.68      269.26      5.35 o 
  -1   3   5       54.38       48.34      5.87 o 
   0   3   5      768.73      835.47     14.84 o 
   1   3   5      256.50      332.14      8.30 o 
   2   3   5        2.22        3.56      0.93 o 
   3   3   5      149.96      137.01      6.92 o 
   4   3   5      288.36      334.31      6.71 o 
   5   3   5       56.44      104.92      7.12 o 
   6   3   5        6.22        7.46      1.53 o 
   7   3   5      143.48      160.01      5.50 o 
   8   3   5      894.74      860.37     25.69 o 
   9   3   5      178.17      159.49      8.67 o 
  10   3   5       77.39       84.32      7.53 o 
  11   3   5      109.31      112.66     10.42 o 
  12   3   5       35.82       22.50      5.93 o 
  13   3   5      121.99      151.70     12.10 o 
 -10   4   5       75.73       69.09     10.91 o 
  -9   4   5        0.23        5.03      7.66 o 
  -8   4   5       27.21       24.57      5.26 o 
  -7   4   5       11.88        9.66      5.50 o 
  -6   4   5       37.51       23.77      8.43 o 
  -5   4   5        8.83       15.83      2.44 o 
  -4   4   5      131.82      130.52      8.99 o 
  -3   4   5      112.46      134.23      4.70 o 
  -2   4   5      125.06      119.43      3.69 o 
  -1   4   5      147.63      193.22      9.06 o 
   0   4   5      805.69      815.41     15.03 o 
   1   4   5     1807.35     1940.49     28.54 o 
   2   4   5      526.99      613.80      8.71 o 
   3   4   5       37.00       62.17      5.16 o 
   4   4   5      138.64      174.87      4.85 o 
   5   4   5     1162.64     1364.96     30.46 o 
   6   4   5       75.38      107.59      4.79 o 
   7   4   5      184.62      183.45      5.72 o 
   8   4   5     2054.99     2070.73     46.14 o 
   9   4   5      368.14      381.25     12.66 o 
  10   4   5      112.09       93.87      7.57 o 
  11   4   5       48.05       79.83      9.45 o 
  12   4   5       31.85       26.98      6.23 o 
  13   4   5       90.28       85.20      9.21 o 
 -10   5   5       46.77       -0.80     13.09 o 
  -9   5   5        7.77       16.63     10.61 o 
  -8   5   5       88.51       85.72      7.29 o 
  -7   5   5       72.30       65.14      6.90 o 
  -6   5   5       54.98       64.02      5.72 o 
  -5   5   5      140.42      126.23      5.31 o 
  -4   5   5      956.94      891.82     24.94 o 
  -3   5   5     1081.07     1128.48     15.88 o 
  -2   5   5     1353.11     1453.85     18.27 o 
  -1   5   5      439.13      508.11     12.12 o 
   0   5   5      121.79      105.95      5.03 o 
   1   5   5       25.24       20.94      2.74 o 
   2   5   5      482.23      534.27     11.73 o 
   3   5   5       89.59      107.59      8.84 o 
   4   5   5       23.22       31.79      2.74 o 
   5   5   5        3.71        2.76      4.01 o 
   6   5   5       67.22       69.67      4.18 o 
   7   5   5       31.16       27.93      2.91 o 
   8   5   5     1000.37      979.52     28.06 o 
   9   5   5      111.29      112.08      7.87 o 
  10   5   5       66.54       60.89      6.69 o 
  11   5   5       33.11       23.27      8.28 o 
  12   5   5       15.27       12.34      5.18 o 
  13   5   5       11.33       14.39      5.89 o 
  -9   6   5        6.66       20.47     11.32 o 
  -8   6   5       11.14        9.08      7.36 o 
  -7   6   5       66.93       70.64     10.22 o 
  -6   6   5       50.80       56.79      6.38 o 
  -5   6   5        4.75        2.42      2.16 o 
  -4   6   5       28.51       21.57      4.55 o 
  -3   6   5      952.09      953.16     14.56 o 
  -2   6   5      909.86      891.77     13.18 o 
  -1   6   5      308.01      253.02      8.99 o 
   0   6   5        6.34        8.63      2.11 o 
   1   6   5      188.78      179.83      6.77 o 
   2   6   5      674.94      684.89     19.65 o 
   3   6   5      236.45      194.02      7.48 o 
   4   6   5      222.37      238.74      5.76 o 
   5   6   5      702.61      798.96     22.30 o 
   6   6   5      127.05      149.09      5.54 o 
   7   6   5       36.98       29.29      3.34 o 
   8   6   5      845.48      907.00     18.87 o 
   9   6   5      580.07      610.91     15.98 o 
  10   6   5      124.71      107.20      7.85 o 
  11   6   5       92.45       96.20      9.49 o 
  12   6   5        0.16       -1.01      4.12 o 
  13   6   5       51.99       70.79      8.43 o 
  -8   7   5       58.51       63.27     10.61 o 
  -7   7   5       26.22       15.06      9.64 o 
  -6   7   5        3.19        3.39      8.07 o 
  -5   7   5       62.04       42.28      5.26 o 
  -4   7   5      271.64      241.82     11.22 o 
  -3   7   5      158.67      129.33      8.26 o 
  -2   7   5      312.42      299.98     10.09 o 
  -1   7   5      695.56      700.86     16.01 o 
   0   7   5       49.54       48.06      3.06 o 
   1   7   5       23.84       22.58      3.15 o 
   2   7   5      633.57      615.11     14.34 o 
   3   7   5     2387.05     2517.57     28.36 o 
   4   7   5      225.59      246.96      7.07 o 
   5   7   5      380.16      362.85     11.02 o 
   6   7   5      301.57      264.21      7.25 o 
   7   7   5      286.08      286.90      7.89 o 
   8   7   5       44.51       44.11      5.33 o 
   9   7   5        9.79       21.03      6.19 o 
  10   7   5      280.04      257.98     10.79 o 
  11   7   5      169.02      183.15     10.98 o 
  12   7   5       21.68       14.54      5.26 o 
  13   7   5        2.51        5.07      5.18 o 
  -8   8   5       52.95       74.16     11.65 o 
  -7   8   5       10.66        0.54     10.22 o 
  -6   8   5       49.63       30.97      9.73 o 
  -5   8   5       57.33       42.49      5.85 o 
  -4   8   5       27.57        0.19      7.89 o 
  -3   8   5      183.06      178.77      9.58 o 
  -2   8   5      144.24      130.20      7.55 o 
  -1   8   5      112.34      104.98      7.05 o 
   0   8   5       82.46       73.17      5.93 o 
   1   8   5       38.56       33.65      4.01 o 
   2   8   5     1014.93     1075.14     21.05 o 
   3   8   5      925.74     1042.72     14.73 o 
   4   8   5      375.40      375.75      7.74 o 
   5   8   5       74.41       64.04      6.64 o 
   6   8   5       16.03       12.92      2.52 o 
   7   8   5      121.92      126.10      6.26 o 
   8   8   5      161.00      163.57      8.65 o 
   9   8   5      176.11      149.42      8.89 o 
  10   8   5       35.87       59.88      7.10 o 
  11   8   5      151.12      136.97     10.40 o 
  12   8   5        9.82        7.25      4.81 o 
  13   8   5       21.27       20.21      6.36 o 
  -7   9   5        1.48      -11.95     12.47 o 
  -6   9   5       28.57       25.93     10.29 o 
  -5   9   5       13.41       10.50      4.49 o 
  -4   9   5       25.27       20.49      8.99 o 
  -3   9   5       79.49       60.68      8.09 o 
  -2   9   5       72.39       68.87      7.07 o 
  -1   9   5      226.52      173.85      9.73 o 
   0   9   5        7.43        9.86      3.08 o 
   1   9   5      296.97      262.96      9.71 o 
   2   9   5      297.80      294.09     11.04 o 
   3   9   5      484.66      433.60     12.75 o 
   4   9   5      734.69      710.78     16.63 o 
   5   9   5      995.08      927.38     14.47 o 
   6   9   5      122.51      119.82      5.82 o 
   7   9   5       46.32       49.12      4.29 o 
   8   9   5       58.09       60.35     12.19 o 
   9   9   5       67.32       80.52      7.66 o 
  10   9   5       89.22       68.23      7.38 o 
  11   9   5       60.06       57.01      9.04 o 
  12   9   5        0.63       11.52      5.33 o 
  13   9   5       69.03       82.23      9.04 o 
  -6  10   5        4.31        6.97      6.97 o 
  -5  10   5        0.13        2.91      4.44 o 
  -4  10   5        7.87       -9.49      9.49 o 
  -3  10   5        5.61       -7.14      7.14 o 
  -2  10   5       38.47       60.57      7.40 o 
  -1  10   5      117.90      121.09      9.30 o 
   0  10   5      143.90      112.12      8.37 o 
   1  10   5      624.23      618.54     16.18 o 
   2  10   5      513.93      507.50     15.36 o 
   3  10   5      333.01      309.12     12.08 o 
   4  10   5      111.40       89.56      7.01 o 
   5  10   5       43.84       41.37      6.97 o 
   6  10   5      154.09      172.04      8.74 o 
   7  10   5      157.22      171.07      9.19 o 
   8  10   5      168.57      157.07     10.68 o 
   9  10   5        6.06        0.86      6.36 o 
  10  10   5       81.20       88.65      7.96 o 
  11  10   5      200.04      250.90     12.70 o 
  12  10   5       41.25       35.76      6.86 o 
  -5  11   5        2.01       -3.56      9.23 o 
  -4  11   5        9.71       11.39     16.33 o 
  -3  11   5        2.56       -7.87      7.87 o 
  -2  11   5      201.94      211.49     11.45 o 
  -1  11   5      114.41      114.06     10.09 o 
   0  11   5       45.08       23.96      8.80 o 
   1  11   5        0.02        0.69      3.36 o 
   2  11   5        8.65       12.25      7.89 o 
   3  11   5       45.03       37.06      7.70 o 
   4  11   5      405.87      390.35     13.35 o 
   5  11   5      148.88      127.98      9.19 o 
   6  11   5       28.22       47.22      6.02 o 
   7  11   5       44.15       55.78      6.47 o 
   8  11   5      116.98      129.81     16.20 o 
   9  11   5       56.81       42.08     11.19 o 
  10  11   5        3.43       12.04      8.39 o 
  11  11   5       45.91       27.63     12.62 o 
  12  11   5       99.36       77.87     11.99 o 
  -3  12   5       20.97       23.34     14.19 o 
  -2  12   5       65.92      121.74     16.13 o 
  -1  12   5       25.81       17.47      9.10 o 
   0  12   5      133.89      154.29     10.76 o 
   1  12   5      134.69      117.92      9.43 o 
   2  12   5       17.93       19.61      9.23 o 
   3  12   5      295.29      294.88     13.14 o 
   4  12   5      180.82      187.55     10.66 o 
   5  12   5      741.44      699.67     19.24 o 
   6  12   5      158.94      124.39      9.47 o 
   7  12   5        8.06       13.65      4.57 o 
   8  12   5       27.82       76.49     16.13 o 
   9  12   5       42.81       94.52     13.14 o 
  10  12   5       20.19       36.86     10.14 o 
  11  12   5       44.90       68.46     13.52 o 
  12  12   5      122.41      138.46     16.33 o 
  -2  13   5        4.48       -9.12     10.79 o 
  -1  13   5       30.14       51.68     16.59 o 
   0  13   5        9.41       42.60     16.74 o 
   1  13   5        1.70       12.88      5.13 o 
   2  13   5       59.09       68.96     11.09 o 
   3  13   5      207.37      213.61     12.14 o 
   4  13   5        7.97        6.73      7.36 o 
   5  13   5        4.08       17.49      8.69 o 
   6  13   5      171.29      151.42     10.72 o 
   7  13   5       20.80       13.01      5.35 o 
   8  13   5      182.72      164.19     12.77 o 
  10  13   5       86.78       81.32     12.79 o 
  11  13   5      384.06      339.32     22.39 o 
   0  14   5       26.89       46.79     19.67 o 
   1  14   5       49.84       73.45     14.86 o 
   2  14   5       37.13       50.22     19.43 o 
   3  14   5       14.07       12.66     13.85 o 
   4  14   5       14.48       20.90      8.22 o 
   5  14   5       79.73       69.84     11.54 o 
   6  14   5       20.91       22.82      5.97 o 
   7  14   5      111.64       95.68      9.40 o 
   8  14   5        3.51       10.68     10.76 o 
   9  14   5       10.79       26.53     10.35 o 
   3  15   5        1.77       -8.39     13.50 o 
   4  15   5        2.10      -13.59     13.65 o 
   5  15   5      167.48      174.01     22.56 o 
   6  15   5      208.80      170.25     20.34 o 
   7  15   5       46.03       25.54      7.55 o 
   8  15   5        2.17       17.06     16.39 o 
  -6 -13   6       27.96       19.28      8.22 o 
  -5 -13   6      102.61      174.93     13.31 o 
  -4 -13   6      202.86      302.97     18.08 o 
  -3 -13   6      413.96      515.42     19.59 o 
  -9 -12   6      420.99      436.06     23.90 o 
  -8 -12   6      217.32      195.58     20.12 o 
  -7 -12   6        4.44       13.16     10.09 o 
  -6 -12   6      183.18      206.06     12.21 o 
  -5 -12   6      135.71      142.19     12.12 o 
  -4 -12   6      224.52      242.53     15.66 o 
  -3 -12   6      114.71      110.20     10.70 o 
  -2 -12   6      289.63      315.92     17.19 o 
  -1 -12   6      135.66      136.88     12.23 o 
   0 -12   6       67.15       66.57      8.78 o 
 -10 -11   6      527.00      593.16     30.07 o 
  -9 -11   6      390.66      404.42     21.98 o 
  -8 -11   6      327.64      356.60     23.21 o 
  -7 -11   6       59.97       61.56     10.18 o 
  -6 -11   6      134.21      128.80      9.43 o 
  -5 -11   6       79.12       90.16     10.01 o 
  -4 -11   6       83.06       78.36     15.27 o 
  -3 -11   6       72.28       70.25      8.09 o 
  -2 -11   6      342.04      354.16     21.79 o 
  -1 -11   6      100.00      100.00     10.63 o 
   0 -11   6      204.05      191.78     11.71 o 
   1 -11   6       95.52       68.85     10.46 o 
   2 -11   6      298.64      344.56     24.27 o 
 -11 -10   6       32.81       46.98     13.70 o 
 -10 -10   6      184.66      160.76     16.50 o 
  -9 -10   6      729.43      774.00     30.03 o 
  -8 -10   6      323.62      319.39     18.53 o 
  -7 -10   6      486.35      535.46     17.45 o 
  -6 -10   6      489.53      443.57     14.93 o 
  -5 -10   6      514.74      515.27     16.95 o 
  -4 -10   6       99.27      104.57     14.86 o 
  -3 -10   6       74.34       58.28      7.05 o 
  -2 -10   6      366.17      337.55     20.15 o 
  -1 -10   6       44.27       41.46      8.13 o 
   0 -10   6       40.59       47.91      7.23 o 
   1 -10   6      482.07      524.82     18.31 o 
   2 -10   6      589.26      675.42     29.98 o 
   3 -10   6      229.52      224.85     14.15 o 
 -11  -9   6      106.21       85.89     13.63 o 
 -10  -9   6       39.04       45.41      9.56 o 
  -9  -9   6      114.38      133.41     14.60 o 
  -8  -9   6      686.11      712.65     27.03 o 
  -7  -9   6      972.60      999.00     22.58 o 
  -6  -9   6      243.91      200.84      9.84 o 
  -5  -9   6     1373.48     1407.64     28.26 o 
  -4  -9   6      583.79      554.42     16.26 o 
  -3  -9   6      800.80      741.21     19.22 o 
  -2  -9   6      755.67      682.78     25.73 o 
  -1  -9   6      291.41      280.20     12.49 o 
   0  -9   6       23.03       30.76      6.23 o 
   1  -9   6        3.30        7.68      7.92 o 
   2  -9   6      146.91      169.39     17.56 o 
   3  -9   6      523.72      592.57     19.05 o 
   4  -9   6      142.67      177.24     13.83 o 
   5  -9   6      246.01      307.63     15.92 o 
 -12  -8   6      105.20      110.61      9.25 o 
 -11  -8   6      201.89      190.49     11.56 o 
 -10  -8   6      174.15      165.98     10.44 o 
  -9  -8   6        3.08        2.83      5.59 o 
  -8  -8   6      176.99      175.36     15.27 o 
  -7  -8   6      894.31      965.93     21.42 o 
  -6  -8   6      734.09      718.91     17.36 o 
  -5  -8   6      378.62      403.36     13.44 o 
  -4  -8   6      657.31      661.21     17.04 o 
  -3  -8   6     1536.88     1525.83     28.95 o 
  -2  -8   6     1484.38     1421.53     38.03 o 
  -1  -8   6      678.39      683.79     18.23 o 
   0  -8   6      301.53      240.10     10.81 o 
   1  -8   6      267.72      264.08     12.34 o 
   2  -8   6       66.67       58.22     12.68 o 
   3  -8   6      513.29      516.17     17.02 o 
   4  -8   6       61.90       82.33     11.13 o 
   5  -8   6      322.48      352.46     15.72 o 
   6  -8   6      171.98      193.07     12.47 o 
 -12  -7   6      230.69      208.09     11.65 o 
 -11  -7   6      372.29      399.76     14.73 o 
 -10  -7   6      596.67      592.62     16.18 o 
  -9  -7   6      260.61      245.55     10.07 o 
  -8  -7   6      175.30      183.39      8.43 o 
  -7  -7   6       70.36       84.43      6.19 o 
  -6  -7   6      466.68      431.90     12.47 o 
  -5  -7   6      447.67      444.69     13.05 o 
  -4  -7   6        6.69        6.62      3.24 o 
  -3  -7   6      868.36      780.79     18.01 o 
  -2  -7   6     1323.33     1131.01     31.56 o 
  -1  -7   6      822.34      828.83     19.13 o 
   0  -7   6      721.00      727.28     18.03 o 
   1  -7   6      746.42      690.29     18.49 o 
   2  -7   6     1106.51     1139.94     33.74 o 
   3  -7   6      364.01      351.10     13.46 o 
   4  -7   6        5.14        6.21      8.35 o 
   5  -7   6      238.17      259.83     13.07 o 
   6  -7   6      436.77      492.90     17.75 o 
   7  -7   6      202.09      217.69     18.94 o 
 -12  -6   6      229.48      242.45     11.67 o 
 -11  -6   6      245.10      228.30     11.89 o 
 -10  -6   6      323.86      278.02     10.96 o 
  -9  -6   6      724.60      735.28     17.23 o 
  -8  -6   6       33.41       29.55      4.51 o 
  -7  -6   6       34.01       44.91      5.22 o 
  -6  -6   6      186.79      171.24      6.02 o 
  -5  -6   6      861.79      863.04     18.12 o 
  -4  -6   6      308.03      272.75      9.56 o 
  -3  -6   6       25.35       53.36      4.94 o 
  -2  -6   6      337.87      336.47     14.90 o 
  -1  -6   6     1162.27     1151.80     22.39 o 
   0  -6   6      891.12      747.08     17.23 o 
   1  -6   6     1838.10     1840.34     32.10 o 
   2  -6   6     2666.79     2739.51     58.86 o 
   3  -6   6      646.52      648.31     17.64 o 
   4  -6   6      109.26       96.63     11.99 o 
   5  -6   6       90.58       81.00      8.43 o 
   6  -6   6       55.59       43.14      7.33 o 
   7  -6   6       31.66       44.71     13.42 o 
   8  -6   6       79.47      119.26     18.74 o 
 -12  -5   6       92.17       89.32      8.39 o 
 -11  -5   6      140.37      160.44     10.40 o 
 -10  -5   6      155.52      187.27     15.83 o 
  -9  -5   6      309.01      324.18     11.32 o 
  -8  -5   6       54.60       47.39      5.18 o 
  -7  -5   6      486.94      480.56     10.42 o 
  -6  -5   6      358.62      374.63      8.41 o 
  -5  -5   6      314.50      376.81     10.94 o 
  -4  -5   6       28.92       26.94      2.59 o 
  -3  -5   6      926.33      876.57     12.45 o 
  -2  -5   6       68.78       73.14      5.50 o 
  -1  -5   6      294.63      274.09      9.58 o 
   0  -5   6      488.29      502.26     12.92 o 
   1  -5   6      703.67      670.12     16.16 o 
   2  -5   6     1735.26     1746.40     30.09 o 
   3  -5   6      852.65      816.67     19.07 o 
   4  -5   6     1009.15      906.70     29.01 o 
   5  -5   6      207.01      234.53     10.94 o 
   6  -5   6      130.21      145.86      9.30 o 
   7  -5   6       86.48      105.69     13.44 o 
   8  -5   6        3.71       15.92     15.08 o 
   9  -5   6        9.16       11.89      8.33 o 
 -12  -4   6      297.64      258.17     11.97 o 
 -11  -4   6      297.52      289.17     12.68 o 
 -10  -4   6      465.19      433.32     20.64 o 
  -9  -4   6      217.81      216.59      9.28 o 
  -8  -4   6       48.79       65.12      5.91 o 
  -7  -4   6     2892.44     2989.85     34.47 o 
  -6  -4   6     2074.15     2171.18     26.06 o 
  -5  -4   6     2603.85     2637.59     30.07 o 
  -4  -4   6     1351.30     1357.54     17.41 o 
  -3  -4   6      733.05      643.39      9.94 o 
  -2  -4   6     2103.43     2015.01     22.93 o 
  -1  -4   6       53.02       46.76      4.87 o 
   0  -4   6       90.83       94.00      5.50 o 
   1  -4   6     2170.43     2339.49     48.77 o 
   2  -4   6     1015.23      964.25     19.39 o 
   3  -4   6      593.03      564.30     14.62 o 
   4  -4   6     1671.60     1678.20     41.20 o 
   5  -4   6     1671.81     1671.25     30.50 o 
   6  -4   6     1290.26     1346.82     27.09 o 
   7  -4   6      977.92     1003.89     24.14 o 
   8  -4   6      414.42      422.69     24.57 o 
   9  -4   6       58.34       75.56     12.90 o 
 -12  -3   6      176.49      173.94     10.20 o 
 -11  -3   6      255.80      251.10     11.86 o 
 -10  -3   6      765.75      735.24     17.90 o 
  -9  -3   6      107.38      108.13      7.77 o 
  -8  -3   6      390.65      374.78     11.19 o 
  -7  -3   6      990.39     1039.05     19.65 o 
  -6  -3   6     1506.08     1524.38     19.74 o 
  -5  -3   6      821.40      821.65     15.25 o 
  -4  -3   6     1358.72     1407.41     17.71 o 
  -3  -3   6      256.90      184.53      4.83 o 
  -2  -3   6     3108.64     3135.41     33.28 o 
  -1  -3   6      503.68      425.56     14.15 o 
   0  -3   6       28.54       24.09      3.24 o 
   1  -3   6       32.14       73.30      6.82 o 
   2  -3   6        5.95        7.81      1.47 o 
   3  -3   6        6.75       13.50      1.75 o 
   4  -3   6      161.81      135.42     10.61 o 
   5  -3   6     1014.28     1010.13     21.29 o 
   6  -3   6     1936.51     1879.38     32.64 o 
   7  -3   6     1160.98     1213.10     26.23 o 
   8  -3   6      732.80      847.32     32.55 o 
   9  -3   6      401.66      433.43     23.73 o 
 -12  -2   6      310.16      297.08     12.90 o 
 -11  -2   6      130.84      147.13     10.48 o 
 -10  -2   6      903.40      898.89     20.17 o 
  -9  -2   6      395.03      351.42     11.52 o 
  -8  -2   6     1414.69     1411.61     24.63 o 
  -7  -2   6      798.95      855.49     17.23 o 
  -6  -2   6     1767.28     1829.17     22.69 o 
  -5  -2   6     1755.60     1838.27     26.92 o 
  -4  -2   6      719.42      639.75     10.14 o 
  -3  -2   6       25.94       51.75      3.06 o 
  -2  -2   6     7955.07     8883.88     86.41 o 
  -1  -2   6     3174.39     3165.39     39.15 o 
   0  -2   6     1838.71     1778.22     20.38 o 
   1  -2   6      537.73      471.85      8.80 o 
   2  -2   6     1100.90     1107.99     26.68 o 
   3  -2   6     2059.59     2010.46     23.62 o 
   4  -2   6      185.66      187.36      6.13 o 
   5  -2   6       21.24       15.08      3.26 o 
   6  -2   6     1002.39      924.02     14.90 o 
   7  -2   6      616.83      633.49     17.23 o 
   8  -2   6      795.47      797.06     30.52 o 
   9  -2   6      788.99      816.04     31.69 o 
  10  -2   6      351.37      388.24     25.32 o 
 -12  -1   6      123.78      115.72      9.10 o 
 -11  -1   6      184.64      185.46     11.32 o 
 -10  -1   6      221.40      260.76     12.58 o 
  -9  -1   6       85.30       95.79      7.29 o 
  -8  -1   6     1551.38     1562.88     38.27 o 
  -7  -1   6     1724.30     1906.65     29.66 o 
  -6  -1   6     1850.12     1944.05     23.92 o 
  -5  -1   6      843.47      950.57     16.67 o 
  -4  -1   6      217.73      201.18      5.33 o 
  -3  -1   6      889.89      819.81     11.60 o 
  -2  -1   6     2628.35     2802.56     30.07 o 
  -1  -1   6     6567.25     7176.26     83.35 o 
   0  -1   6     4439.12     4724.84     47.95 o 
   1  -1   6     1954.38     1963.78     26.34 o 
   2  -1   6     2180.83     2165.96     24.57 o 
   3  -1   6     1683.74     1777.10     21.20 o 
   4  -1   6      667.64      695.38     12.96 o 
   5  -1   6      368.20      385.37      8.09 o 
   6  -1   6      125.81      103.08      4.72 o 
   7  -1   6      111.89      130.00      6.32 o 
   8  -1   6      381.95      370.53     20.38 o 
   9  -1   6      437.27      394.04     13.27 o 
  10  -1   6      534.00      590.44     30.24 o 
  11  -1   6      395.91      341.22     22.41 o 
 -12   0   6       29.61       28.24      7.10 o 
 -11   0   6      152.97      139.08     10.22 o 
 -10   0   6      195.60      219.28     17.32 o 
  -9   0   6       14.61       17.60      4.21 o 
  -8   0   6        8.14        7.61      3.15 o 
  -7   0   6     2555.07     2699.54     38.89 o 
  -6   0   6     2009.52     2048.43     25.02 o 
  -5   0   6     2106.50     2191.26     31.02 o 
  -4   0   6      178.97      145.92      4.64 o 
  -3   0   6     1763.49     1690.08     20.04 o 
  -2   0   6       57.81       47.28      2.78 o 
  -1   0   6      514.92      478.21      8.95 o 
   0   0   6     1987.90     2125.17     23.71 o 
   1   0   6     7310.47     7918.14     92.00 o 
   2   0   6     2037.21     2085.22     23.71 o 
   3   0   6     1785.63     1545.09     18.79 o 
   4   0   6      940.55      880.51     20.51 o 
   5   0   6     2528.36     2696.97     30.80 o 
   6   0   6      606.04      585.95     10.63 o 
   7   0   6       69.69       60.70      4.81 o 
   8   0   6        9.74        9.15      3.56 o 
   9   0   6      440.16      416.17     11.37 o 
  10   0   6      231.81      241.02     12.92 o 
  11   0   6      161.02      163.61     10.76 o 
 -11   1   6       93.96       79.08      9.12 o 
 -10   1   6      273.18      248.66     12.55 o 
  -9   1   6      114.97       98.21      7.89 o 
  -8   1   6      363.29      353.58     17.64 o 
  -7   1   6      215.78      224.01      8.71 o 
  -6   1   6     1957.19     2042.60     25.22 o 
  -5   1   6     1614.74     1700.69     25.73 o 
  -4   1   6      131.20       76.42      3.97 o 
  -3   1   6     1023.21     1011.96     13.63 o 
  -2   1   6     1286.48     1194.14     26.53 o 
  -1   1   6     1411.17     1344.44     18.85 o 
   0   1   6       16.84       65.83      2.83 o 
   1   1   6     1714.07     2005.24     26.55 o 
   2   1   6      345.48      344.00      6.47 o 
   3   1   6      159.90      175.11      4.59 o 
   4   1   6     1393.93     1382.28     29.01 o 
   5   1   6     1721.82     1869.85     22.82 o 
   6   1   6     1338.46     1431.18     19.11 o 
   7   1   6     1220.58     1183.44     17.64 o 
   8   1   6       39.24       27.65      3.80 o 
   9   1   6       10.39       10.20      4.10 o 
  10   1   6      122.54      112.77     10.12 o 
  11   1   6       60.50       50.13      7.87 o 
  12   1   6       84.75       74.27      9.36 o 
 -11   2   6      171.75      214.99     12.49 o 
 -10   2   6      182.95      177.20     11.26 o 
  -9   2   6       55.40       43.61      5.57 o 
  -8   2   6       50.98       40.21     10.33 o 
  -7   2   6       40.39       36.56      5.03 o 
  -6   2   6       98.10      106.30      4.83 o 
  -5   2   6     1515.99     1523.54     20.02 o 
  -4   2   6     1962.49     1811.13     22.00 o 
  -3   2   6      663.95      632.46      9.97 o 
  -2   2   6     7970.28     9030.82    149.89 o 
  -1   2   6     5899.29     6804.39     79.23 o 
   0   2   6     2936.99     3325.70     34.71 o 
   1   2   6     2462.28     2829.91     35.25 o 
   2   2   6     1462.09     1481.50     17.73 o 
   3   2   6     2256.93     2192.06     24.74 o 
   4   2   6     1746.69     1881.43     37.62 o 
   5   2   6     1031.76     1143.52     15.66 o 
   6   2   6     1592.62     1566.16     20.19 o 
   7   2   6     1273.02     1458.72     33.84 o 
   8   2   6       18.67       22.48      4.23 o 
   9   2   6       32.64       31.73      5.07 o 
  10   2   6      173.50      169.67     11.13 o 
  11   2   6      101.28      107.16      9.02 o 
  12   2   6      158.51      157.59     10.91 o 
 -11   3   6      112.30      175.41     16.05 o 
 -10   3   6      331.26      356.34     15.29 o 
  -9   3   6      158.14      154.29      9.79 o 
  -8   3   6      201.77      211.11     11.15 o 
  -7   3   6      158.93      169.45      8.22 o 
  -6   3   6       67.03       71.44      4.59 o 
  -5   3   6      338.95      317.06      7.96 o 
  -4   3   6       26.06       21.81      2.42 o 
  -3   3   6       13.00        6.41      1.53 o 
  -2   3   6     4073.98     4340.36     77.87 o 
  -1   3   6     4014.83     4328.41     77.03 o 
   0   3   6     5243.44     5405.25     69.02 o 
   1   3   6     8269.63     9612.82    158.82 o 
   2   3   6      612.85      530.39      8.24 o 
   3   3   6      102.28      137.34      3.95 o 
   4   3   6     2037.38     2061.63     24.05 o 
   5   3   6     1185.84     1163.68     16.18 o 
   6   3   6     2958.71     3176.76     35.85 o 
   7   3   6      463.75      486.66     12.70 o 
   8   3   6       84.39       87.68      6.99 o 
   9   3   6      593.33      580.34     15.77 o 
  10   3   6      584.54      625.58     17.84 o 
  11   3   6      200.45      203.82     11.26 o 
  12   3   6      215.72      230.89     12.36 o 
 -10   4   6      440.36      508.32     25.09 o 
  -9   4   6      349.05      324.11     12.51 o 
  -8   4   6     1014.45     1089.10     23.75 o 
  -7   4   6     1144.14     1189.27     23.23 o 
  -6   4   6      604.48      633.32     12.14 o 
  -5   4   6     1157.58     1175.01     17.45 o 
  -4   4   6        3.09       13.37      1.98 o 
  -3   4   6       24.76       32.46      2.61 o 
  -2   4   6     2317.85     2263.85     45.92 o 
  -1   4   6      249.58      205.95      7.92 o 
   0   4   6      968.93      978.68     17.84 o 
   1   4   6     2513.64     2711.92     52.18 o 
   2   4   6      852.72      909.80     16.91 o 
   3   4   6     1386.41     1354.15     14.84 o 
   4   4   6     1555.58     1745.43     21.31 o 
   5   4   6     1818.36     1973.32     24.05 o 
   6   4   6     3792.24     4261.97     46.01 o 
   7   4   6      115.27      132.94      7.46 o 
   8   4   6     1011.04      959.50     19.74 o 
   9   4   6     2049.93     2037.14     33.89 o 
  10   4   6     1442.34     1478.20     28.97 o 
  11   4   6      832.27      814.40     20.86 o 
  12   4   6      472.41      413.56     15.55 o 
  13   4   6      114.14       97.15     12.01 o 
 -10   5   6      244.10      358.99     22.84 o 
  -9   5   6      147.48      100.34     11.50 o 
  -8   5   6      684.65      758.12     28.32 o 
  -7   5   6     1245.96     1407.77     38.46 o 
  -6   5   6     1049.01     1079.91     17.49 o 
  -5   5   6     1485.76     1619.72     22.30 o 
  -4   5   6      311.20      291.37     14.60 o 
  -3   5   6      477.17      463.82      8.84 o 
  -2   5   6     1250.30     1243.73     29.98 o 
  -1   5   6      187.07      181.40      7.55 o 
   0   5   6       26.80       48.88      4.06 o 
   1   5   6      701.02      734.85     20.79 o 
   2   5   6      793.30      764.40     15.49 o 
   3   5   6     1213.33     1178.81     15.29 o 
   4   5   6     1041.58     1061.10     14.73 o 
   5   5   6     1312.39     1428.46     18.81 o 
   6   5   6     2106.34     2188.48     26.55 o 
   7   5   6      132.37      129.10     10.35 o 
   8   5   6      794.42      860.04     18.61 o 
   9   5   6     1160.85     1242.46     24.44 o 
  10   5   6      460.58      501.98     15.81 o 
  11   5   6      447.28      462.16     15.53 o 
  12   5   6      240.11      202.11     11.32 o 
  13   5   6      110.10      103.75     11.19 o 
  -9   6   6       11.94       -0.30      4.96 o 
  -8   6   6      192.29      207.35     17.30 o 
  -7   6   6      277.67      336.26     18.36 o 
  -6   6   6      196.22      215.92     10.44 o 
  -5   6   6      664.54      645.05     17.06 o 
  -4   6   6      476.84      441.26     18.49 o 
  -3   6   6     1229.38     1224.88     23.08 o 
  -2   6   6      409.08      434.29     12.53 o 
  -1   6   6      120.21      108.43      6.54 o 
   0   6   6      199.77      191.89      7.64 o 
   1   6   6       36.62       43.83      4.90 o 
   2   6   6      793.70      804.69     16.35 o 
   3   6   6     2813.99     2921.84     31.84 o 
   4   6   6     1378.90     1382.43     17.80 o 
   5   6   6     2868.47     3165.43     35.40 o 
   6   6   6     2358.07     2479.57     29.49 o 
   7   6   6      431.69      441.37     17.69 o 
   8   6   6      115.09      129.18      8.39 o 
   9   6   6      755.30      715.89     17.69 o 
  10   6   6      678.60      643.63     25.04 o 
  11   6   6      193.13      227.69     11.71 o 
  12   6   6       18.23       15.16      6.92 o 
  13   6   6       64.46       87.04     11.73 o 
  -8   7   6       96.43      158.86     17.08 o 
  -7   7   6       17.16       34.81     10.70 o 
  -6   7   6      214.50      199.72     10.31 o 
  -5   7   6      517.89      519.36     16.11 o 
  -4   7   6     1016.63     1008.38     22.45 o 
  -3   7   6      605.13      678.75     16.52 o 
  -2   7   6     1021.07      975.66     20.84 o 
  -1   7   6      775.35      784.48     17.71 o 
   0   7   6     1173.26     1180.19     22.24 o 
   1   7   6      848.41      841.21     17.77 o 
   2   7   6        3.15        4.36      1.96 o 
   3   7   6       76.22       83.30      6.15 o 
   4   7   6      649.75      676.72     21.12 o 
   5   7   6     1125.56     1190.65     16.80 o 
   6   7   6     1094.20     1068.71     15.92 o 
   7   7   6     1345.12     1469.83     26.21 o 
   8   7   6      355.13      371.50     11.84 o 
   9   7   6      845.51      884.20     19.82 o 
  10   7   6      783.54      772.14     28.67 o 
  11   7   6      578.79      573.59     17.26 o 
  12   7   6       66.87       60.05      8.20 o 
  13   7   6       56.84       52.67     11.00 o 
  -7   8   6        3.76        3.82     10.46 o 
  -6   8   6       80.76       85.01      8.24 o 
  -5   8   6      152.84      133.11     10.83 o 
  -4   8   6      449.78      419.15     15.16 o 
  -3   8   6      377.93      363.13     12.53 o 
  -2   8   6     1082.35     1188.88     24.59 o 
  -1   8   6      734.54      798.93     18.79 o 
   0   8   6     1122.53     1141.47     22.58 o 
   1   8   6      789.30      796.73     17.80 o 
   2   8   6      443.24      442.83     12.32 o 
   3   8   6        9.87        2.85      2.09 o 
   4   8   6      173.73      153.88      8.28 o 
   5   8   6       12.76       10.85      4.18 o 
   6   8   6       58.33       62.60      4.38 o 
   7   8   6      117.42      104.66      7.94 o 
   8   8   6        6.35       11.71      3.02 o 
   9   8   6      510.89      472.51     14.19 o 
  10   8   6      538.41      573.40     25.00 o 
  11   8   6      484.03      533.45     16.76 o 
  12   8   6      306.86      283.02     12.90 o 
  13   8   6      122.40      145.96     12.40 o 
  -7   9   6       18.56       38.80     12.21 o 
  -6   9   6      130.92      159.81     13.91 o 
  -5   9   6       66.48       95.28     10.22 o 
  -4   9   6       71.48       81.15     16.70 o 
  -3   9   6       99.04      100.04      8.37 o 
  -2   9   6      703.95      740.67     19.61 o 
  -1   9   6      466.17      490.55     15.08 o 
   0   9   6      480.70      498.89     14.52 o 
   1   9   6     3297.72     3461.42     51.16 o 
   2   9   6     1284.11     1214.25     23.77 o 
   3   9   6      639.37      586.68     15.19 o 
   4   9   6      536.70      503.53     14.86 o 
   5   9   6      312.20      274.00     10.81 o 
   6   9   6      582.07      602.41     22.67 o 
   7   9   6       51.44       75.34      7.57 o 
   8   9   6       16.63       11.07      3.02 o 
   9   9   6      211.94      203.28     10.38 o 
  10   9   6      292.02      311.52     19.84 o 
  11   9   6      244.45      241.67     12.12 o 
  12   9   6      322.78      310.07     13.40 o 
  13   9   6      184.09      179.42     12.99 o 
  -6  10   6       15.29       -8.80      8.80 o 
  -5  10   6      251.91      291.95     14.54 o 
  -4  10   6       99.48      138.46     19.89 o 
  -3  10   6      251.51      247.39     11.35 o 
  -2  10   6      208.16      218.61     12.58 o 
  -1  10   6      141.80      124.31      9.25 o 
   0  10   6      220.18      183.19      9.71 o 
   1  10   6     1371.63     1443.10     28.13 o 
   2  10   6      807.16      834.91     19.35 o 
   3  10   6     1097.57     1010.82     21.85 o 
   4  10   6     1751.84     1742.28     31.69 o 
   5  10   6     1621.22     1642.48     30.28 o 
   6  10   6     1178.88     1166.25     24.24 o 
   7  10   6      196.46      207.81     10.57 o 
   8  10   6       90.85       93.12      7.85 o 
   9  10   6      167.99      129.55     13.07 o 
  10  10   6      119.88      131.06     15.53 o 
  11  10   6      202.39      244.65     17.71 o 
  12  10   6      317.12      319.52     19.50 o 
  -4  11   6      176.21      207.31     23.14 o 
  -3  11   6      214.88      198.23     12.49 o 
  -2  11   6      232.48      239.92     13.85 o 
  -1  11   6       53.61       41.24      8.41 o 
   0  11   6       70.23       79.92      8.09 o 
   1  11   6      407.66      358.00     14.09 o 
   2  11   6      239.18      224.72     10.31 o 
   3  11   6      632.09      606.36     16.76 o 
   4  11   6      363.37      333.17     13.68 o 
   5  11   6      766.10      753.36     19.39 o 
   6  11   6     1573.20     1574.25     30.24 o 
   7  11   6      501.13      481.01     16.07 o 
   8  11   6      497.43      478.23     15.16 o 
   9  11   6      308.99      326.89     18.05 o 
  10  11   6      145.09      174.85     18.03 o 
  11  11   6       73.35       79.27     12.53 o 
  12  11   6       79.35       79.05     12.53 o 
  -3  12   6      335.15      276.31     14.06 o 
  -2  12   6      206.16      243.85     15.16 o 
  -1  12   6       41.99       30.54      8.93 o 
   0  12   6       84.90       79.96      8.89 o 
   1  12   6        4.47       -8.48      8.48 o 
   2  12   6      125.29      122.04      9.45 o 
   3  12   6      134.40      132.03      9.75 o 
   4  12   6        3.12       -8.50      8.50 o 
   5  12   6       66.38       66.13      8.09 o 
   6  12   6      479.97      462.83     15.51 o 
   7  12   6      966.07     1009.22     24.18 o 
   8  12   6      751.56      707.93     15.75 o 
   9  12   6      493.77      483.19     22.17 o 
  10  12   6      252.79      281.19     21.14 o 
  11  12   6      187.37      198.60     17.58 o 
  -2  13   6      120.10      238.93     24.44 o 
  -1  13   6      104.41       65.83     15.55 o 
   0  13   6      283.96      316.24     14.41 o 
   1  13   6      332.72      372.47     16.20 o 
   2  13   6      423.51      411.79     15.12 o 
   3  13   6      107.31       99.70      8.95 o 
   4  13   6       18.23       14.80     10.09 o 
   5  13   6      193.79      180.93     11.76 o 
   6  13   6      163.36      146.74     10.20 o 
   7  13   6      198.33      184.70     12.17 o 
   8  13   6      913.88      911.27     23.21 o 
   9  13   6      945.18      940.63     23.27 o 
   0  14   6       37.54       32.42     14.06 o 
   1  14   6       62.37       27.74     16.44 o 
   2  14   6      283.33      267.64     14.04 o 
   3  14   6       76.55       66.72      8.26 o 
   4  14   6      106.21      104.38     12.38 o 
   5  14   6      209.48      220.68     13.65 o 
   6  14   6      238.45      240.08     13.11 o 
   7  14   6       17.26       13.27     10.57 o 
   8  14   6        6.58        7.66      5.41 o 
   9  14   6      116.99       91.22     13.20 o 
   3  15   6       50.69       40.59     12.70 o 
   4  15   6      149.47      164.80     22.76 o 
   5  15   6      184.34      163.44     20.32 o 
   6  15   6      223.66      260.22     14.97 o 
   7  15   6      175.49      196.98     14.56 o 
  -7 -12   7        7.34        6.43      5.52 o 
  -6 -12   7       17.37        1.83     12.06 o 
  -5 -12   7        5.64        8.65      9.34 o 
  -4 -12   7       90.83       84.38      9.43 o 
  -3 -12   7        7.52       22.11     10.68 o 
  -2 -12   7        0.46       -1.55     16.33 o 
  -1 -12   7       12.18       14.45      6.47 o 
  -9 -11   7       33.39       58.13     13.55 o 
  -8 -11   7       19.41       18.05     15.31 o 
  -7 -11   7        9.05       13.87      5.67 o 
  -6 -11   7       35.46       21.98     10.94 o 
  -5 -11   7       17.31       24.68      9.47 o 
  -4 -11   7       94.64       96.91      9.32 o 
  -3 -11   7       15.13       21.51      9.53 o 
  -2 -11   7       55.14       47.84     15.08 o 
  -1 -11   7       97.61       96.57      9.68 o 
   0 -11   7       31.80       57.27     10.96 o 
   1 -11   7       47.01       48.34      9.60 o 
 -10 -10   7       85.91      105.24     12.73 o 
  -9 -10   7      116.41      109.17     14.06 o 
  -8 -10   7        0.02       -4.03      5.57 o 
  -7 -10   7        0.24        7.85      4.94 o 
  -6 -10   7       20.78       23.32      9.71 o 
  -5 -10   7      123.28      140.21     10.55 o 
  -4 -10   7       95.05       77.87      8.24 o 
  -3 -10   7       17.43       20.69      8.65 o 
  -2 -10   7      176.49      186.28     17.88 o 
  -1 -10   7       84.71       75.86      8.46 o 
   0 -10   7       33.85       38.44     13.91 o 
   1 -10   7       75.21       78.43      9.36 o 
   2 -10   7       19.84       17.34      7.33 o 
   3 -10   7       16.12       18.66     10.79 o 
 -11  -9   7       42.35       67.71     13.65 o 
 -10  -9   7        4.81        9.81      7.89 o 
  -8  -9   7        7.50        7.07      6.10 o 
  -7  -9   7      144.37      154.46     10.72 o 
  -6  -9   7       30.72        7.92     13.55 o 
  -5  -9   7      125.77      113.63      9.25 o 
  -4  -9   7      378.38      294.22     12.14 o 
  -3  -9   7       90.88       77.80      9.21 o 
  -2  -9   7      250.32      286.88     18.83 o 
  -1  -9   7        0.33       -3.02      3.69 o 
   0  -9   7        1.40       14.00     12.06 o 
   1  -9   7       32.15       48.58      8.48 o 
   2  -9   7       56.90       75.00      8.37 o 
   3  -9   7       11.51       11.28      9.64 o 
   4  -9   7        2.11       -8.02     15.12 o 
 -11  -8   7       46.38       52.16     13.74 o 
 -10  -8   7       55.52       46.33      9.49 o 
  -9  -8   7       32.59       24.20     11.65 o 
  -8  -8   7       15.23       23.73      7.57 o 
  -7  -8   7       56.14       50.15      6.51 o 
  -6  -8   7      221.98      206.30     11.76 o 
  -5  -8   7        4.22       28.49      7.23 o 
  -4  -8   7      149.76      129.68      8.48 o 
  -3  -8   7       56.10       50.99      8.13 o 
  -2  -8   7      382.69      342.43     12.60 o 
  -1  -8   7       78.26       51.27      6.54 o 
   0  -8   7      103.55       74.52     13.22 o 
   1  -8   7       51.81       50.24      7.85 o 
   2  -8   7      132.98      140.25      9.58 o 
   3  -8   7        1.41       -0.60      8.41 o 
   4  -8   7      169.46      125.60     17.11 o 
   5  -8   7       23.87       28.08      6.49 o 
 -12  -7   7       72.04       79.77     16.35 o 
 -11  -7   7        3.41       -2.57      8.30 o 
 -10  -7   7       93.01       94.18      7.98 o 
  -9  -7   7       31.02       11.67     10.96 o 
  -8  -7   7      240.02      211.82     14.17 o 
  -7  -7   7      213.92      187.23     10.29 o 
  -6  -7   7      121.79       88.14      7.40 o 
  -5  -7   7      693.88      651.85     16.78 o 
  -4  -7   7      849.86      782.91     18.18 o 
  -3  -7   7       73.60       78.75      8.09 o 
  -2  -7   7       39.27       21.83      4.51 o 
  -1  -7   7       32.91       31.41      4.98 o 
   0  -7   7       38.64       29.34     10.42 o 
   1  -7   7       50.05       40.62      7.31 o 
   2  -7   7       82.14       69.61      7.18 o 
   3  -7   7      147.90      132.68     10.66 o 
   4  -7   7       36.26       28.86     13.18 o 
   5  -7   7        8.00        6.49      5.03 o 
   6  -7   7       42.80       64.65     11.30 o 
 -12  -6   7       35.60       41.07     15.47 o 
 -11  -6   7       14.70       19.26      8.43 o 
 -10  -6   7       20.77       25.28      5.37 o 
  -9  -6   7       12.75        8.52      7.01 o 
  -8  -6   7      313.00      294.84     10.33 o 
  -7  -6   7      768.01      781.85     13.85 o 
  -6  -6   7      209.63      194.99      6.67 o 
  -5  -6   7      187.07      163.20      8.67 o 
  -4  -6   7     1600.64     1551.19     27.11 o 
  -3  -6   7       32.57       29.85      6.73 o 
  -2  -6   7      205.84      163.09      8.65 o 
  -1  -6   7       11.09       12.62      3.62 o 
   0  -6   7       63.15       59.21      9.84 o 
   1  -6   7       65.61       65.98      7.31 o 
   2  -6   7      167.98      145.08      8.50 o 
   3  -6   7      282.49      319.78     13.59 o 
   4  -6   7       62.40       50.22     12.47 o 
   5  -6   7       25.36       19.26      5.61 o 
   6  -6   7       15.86       26.27      9.97 o 
   7  -6   7       22.59       23.68     10.07 o 
 -12  -5   7       10.56       -5.11     10.25 o 
 -11  -5   7        6.93        3.21      8.02 o 
 -10  -5   7      371.71      362.44     12.81 o 
  -9  -5   7      345.88      379.94     13.01 o 
  -8  -5   7        7.37        5.09      3.08 o 
  -7  -5   7        2.89        1.66      2.33 o 
  -6  -5   7        4.99        8.97      2.48 o 
  -5  -5   7        5.08       16.80      4.08 o 
  -4  -5   7      282.66      266.46      6.84 o 
  -3  -5   7      196.22      175.60      8.20 o 
  -2  -5   7       35.78       32.16      4.23 o 
  -1  -5   7       24.40       20.06      3.54 o 
   0  -5   7      163.85      144.58     11.09 o 
   1  -5   7      195.08      177.80      9.12 o 
   2  -5   7       80.84       75.50      6.64 o 
   3  -5   7      147.04      148.83      9.60 o 
   4  -5   7        9.21        8.99      9.51 o 
   5  -5   7       32.31       28.54      5.50 o 
   6  -5   7       24.50       23.90      9.62 o 
   7  -5   7       37.49       38.14     10.72 o 
   8  -5   7       43.09       39.75     10.46 o 
 -12  -4   7        7.59        8.99     10.38 o 
 -11  -4   7       37.89       25.37      8.41 o 
 -10  -4   7      114.78      108.26      8.50 o 
  -9  -4   7      138.43      157.31      9.49 o 
  -8  -4   7       50.94       45.92      5.37 o 
  -7  -4   7      216.59      195.66      6.73 o 
  -6  -4   7      112.15      115.79      5.33 o 
  -5  -4   7      230.69      225.13      6.75 o 
  -4  -4   7       59.87       62.34      3.75 o 
  -3  -4   7       74.77      102.61      7.77 o 
  -2  -4   7      121.28      114.88      3.82 o 
  -1  -4   7      397.49      372.88     10.59 o 
   0  -4   7      163.72      166.33     10.14 o 
   1  -4   7      410.87      386.23     11.78 o 
   2  -4   7       48.94       36.60      5.18 o 
   3  -4   7       85.37       67.90      7.33 o 
   4  -4   7        3.78        1.01      3.15 o 
   5  -4   7        5.21        5.50      3.67 o 
   6  -4   7      107.90      105.63      9.97 o 
   7  -4   7        7.52       -4.18      7.18 o 
   8  -4   7        4.76       -6.15      8.46 o 
   9  -4   7        6.85       -0.80     13.72 o 
 -12  -3   7       11.27        4.10     10.55 o 
 -11  -3   7       49.79       60.03      8.71 o 
 -10  -3   7        0.07        0.71      4.36 o 
  -9  -3   7      201.87      204.14     10.22 o 
  -8  -3   7       82.01       60.94      6.02 o 
  -7  -3   7       44.14       62.27      5.50 o 
  -6  -3   7       49.90       52.48      3.77 o 
  -5  -3   7       93.82       94.30      4.98 o 
  -4  -3   7      300.09      330.78      7.38 o 
  -3  -3   7      199.76      212.75      9.94 o 
  -2  -3   7     2177.01     2254.36     25.58 o 
  -1  -3   7       66.20       57.96      2.85 o 
   0  -3   7       29.01       19.56      5.31 o 
   1  -3   7      752.95      758.28     16.39 o 
   2  -3   7        7.58        5.69      3.15 o 
   3  -3   7      311.35      277.52     13.80 o 
   4  -3   7      105.98      105.61      7.72 o 
   5  -3   7      153.23      144.48      9.36 o 
   6  -3   7       66.77       39.71     10.89 o 
   7  -3   7       31.54       34.60      7.29 o 
   8  -3   7      357.55      347.67     19.89 o 
   9  -3   7       38.35       36.54     14.95 o 
 -12  -2   7       85.72       90.87     12.21 o 
 -11  -2   7        7.40        6.19      7.94 o 
 -10  -2   7       42.41       33.13      5.85 o 
  -9  -2   7       76.88       83.63      7.96 o 
  -8  -2   7       37.86       44.18      5.11 o 
  -7  -2   7       71.27       83.43      6.26 o 
  -6  -2   7        2.00        2.57      1.86 o 
  -5  -2   7       10.74       10.53      3.32 o 
  -4  -2   7      145.06      179.85      5.37 o 
  -3  -2   7       88.12      102.52      4.96 o 
  -2  -2   7        2.13        6.36      1.49 o 
  -1  -2   7       30.36       19.31      2.01 o 
   0  -2   7      310.00      315.44     11.89 o 
   1  -2   7       33.37       36.02      3.00 o 
   2  -2   7      177.45      165.57      4.96 o 
   3  -2   7      367.58      367.92     14.58 o 
   4  -2   7       41.16       42.73      3.26 o 
   5  -2   7      202.19      186.52      8.82 o 
   6  -2   7      274.58      220.47     15.53 o 
   7  -2   7      185.85      149.91      9.51 o 
   8  -2   7       27.73       23.08      8.80 o 
   9  -2   7       22.51       33.78     14.09 o 
 -12  -1   7       21.77        8.02     10.85 o 
 -11  -1   7        8.51        8.33      8.35 o 
 -10  -1   7      121.77      130.89      8.80 o 
  -9  -1   7       64.91       82.10      7.94 o 
  -8  -1   7       30.79       28.43      4.47 o 
  -7  -1   7       89.49      104.72      7.05 o 
  -6  -1   7       31.52       30.07      3.17 o 
  -5  -1   7       31.80       30.41      3.88 o 
  -4  -1   7        2.98       -0.02      2.29 o 
  -3  -1   7      698.30      772.73     13.63 o 
  -2  -1   7        0.05        8.91      1.60 o 
  -1  -1   7       91.40       95.68      3.65 o 
   0  -1   7        1.13        6.06      2.72 o 
   1  -1   7     1077.39     1127.36     17.41 o 
   2  -1   7      276.80      298.36      7.51 o 
   3  -1   7     1966.45     2112.38     43.66 o 
   4  -1   7       62.61       57.18      3.67 o 
   5  -1   7      725.30      680.67     11.86 o 
   6  -1   7      244.71      250.49      8.84 o 
   7  -1   7       23.11       22.65      3.75 o 
   8  -1   7        4.98       10.09      7.44 o 
   9  -1   7        2.49        4.44     11.71 o 
  10  -1   7       14.47       59.06     17.17 o 
  11  -1   7        8.42        7.64      8.24 o 
 -11   0   7        4.88        9.81      8.65 o 
 -10   0   7       10.16       11.93      4.85 o 
  -9   0   7      302.76      313.80     12.38 o 
  -8   0   7       23.46       32.61      4.68 o 
  -7   0   7      136.91      119.65      7.40 o 
  -6   0   7      100.61       84.60      9.71 o 
  -5   0   7       39.60       35.31      3.84 o 
  -4   0   7        7.98        8.22      2.48 o 
  -3   0   7       31.50       28.52      3.58 o 
  -2   0   7       17.88        6.60      1.40 o 
  -1   0   7       25.08       23.58      2.14 o 
   0   0   7      211.92      189.49      5.72 o 
   1   0   7     1745.48     1919.18     26.38 o 
   2   0   7      162.52      167.71      4.81 o 
   3   0   7      990.85     1112.30     25.97 o 
   4   0   7      146.28      153.34      4.77 o 
   5   0   7       39.84       42.51      3.32 o 
   6   0   7       87.62       89.15      5.97 o 
   7   0   7       77.75       84.62      5.16 o 
   8   0   7       73.63       64.13      6.06 o 
   9   0   7        8.39       -9.68      9.68 o 
  10   0   7       56.80       37.23      9.81 o 
  11   0   7        2.08        3.56      7.57 o 
 -11   1   7       36.65       27.26      9.25 o 
 -10   1   7       28.38       14.26      5.22 o 
  -9   1   7       39.87       24.68      7.55 o 
  -8   1   7        2.95       13.89      9.68 o 
  -7   1   7       21.06       28.11      3.93 o 
  -6   1   7      102.51      110.78     10.50 o 
  -5   1   7      267.04      276.87      7.44 o 
  -4   1   7      183.77      206.17      5.63 o 
  -3   1   7      242.78      235.37      6.82 o 
  -2   1   7      104.52       68.83      3.30 o 
  -1   1   7      166.32      147.24      4.21 o 
   0   1   7      998.57     1057.69     24.01 o 
   1   1   7     2550.44     3027.53     38.46 o 
   2   1   7      855.19      981.27     13.59 o 
   3   1   7      137.96      113.95      6.54 o 
   4   1   7        0.00        3.52      1.21 o 
   5   1   7       30.04       37.51      3.02 o 
   6   1   7      180.84      192.23      7.33 o 
   7   1   7       31.58       18.98      3.75 o 
   8   1   7      281.41      292.27     14.11 o 
   9   1   7       40.41       58.26      8.28 o 
  10   1   7       16.37        9.40      4.51 o 
  11   1   7       17.84       17.60      5.67 o 
 -11   2   7       93.78      118.20     14.45 o 
 -10   2   7       15.04       21.40      5.33 o 
  -9   2   7       35.62       23.04      7.27 o 
  -8   2   7      105.99      102.82     11.52 o 
  -7   2   7       28.83       24.59      3.99 o 
  -6   2   7        2.42        4.44      8.33 o 
  -5   2   7      246.98      219.54      6.86 o 
  -4   2   7      887.03      981.50     14.21 o 
  -3   2   7       24.42       29.66      3.45 o 
  -2   2   7       99.70      121.42      3.86 o 
  -1   2   7      372.42      409.68      7.16 o 
   0   2   7      248.75      233.69     10.40 o 
   1   2   7      785.27      903.98     14.26 o 
   2   2   7       24.01       19.33      2.11 o 
   3   2   7       82.45       95.71      5.76 o 
   4   2   7       15.68        7.94      1.38 o 
   5   2   7        0.51        0.54      1.16 o 
   6   2   7      155.42      146.20      9.21 o 
   7   2   7       37.35       35.94      5.89 o 
   8   2   7       88.63       67.15      6.36 o 
   9   2   7      172.26      144.07      9.56 o 
  10   2   7      147.88      122.60      9.43 o 
  11   2   7        2.05        6.88      4.57 o 
  12   2   7      129.56      133.09     13.48 o 
 -10   3   7        1.47       16.05      7.72 o 
  -9   3   7       96.36       99.98      9.23 o 
  -8   3   7       64.27       44.43      8.24 o 
  -7   3   7        0.97        6.32      2.74 o 
  -6   3   7       65.07       48.23      5.80 o 
  -5   3   7        1.47        4.64      3.28 o 
  -4   3   7      197.09      161.15      5.16 o 
  -3   3   7      425.73      459.57      9.84 o 
  -2   3   7     1059.14     1006.50     13.59 o 
  -1   3   7       18.43       30.07      1.98 o 
   0   3   7        3.43        1.62      5.22 o 
   1   3   7     2355.78     2599.61     50.54 o 
   2   3   7      765.21      889.92     12.34 o 
   3   3   7       65.59       83.89      7.64 o 
   4   3   7       69.27       71.61      3.58 o 
   5   3   7      324.42      327.07      7.33 o 
   6   3   7      659.51      666.62     20.19 o 
   7   3   7      277.52      306.68      8.28 o 
   8   3   7       70.68       85.74      6.64 o 
   9   3   7       77.85       64.77      8.05 o 
  10   3   7      145.14      165.53     10.79 o 
  11   3   7        1.23        5.67      4.57 o 
  12   3   7        2.40       -1.75     10.63 o 
 -10   4   7       24.75       34.51      9.10 o 
  -9   4   7       10.05       19.87     10.50 o 
  -8   4   7       13.57       15.14     10.53 o 
  -7   4   7        3.57       -3.11      3.34 o 
  -6   4   7      107.95       99.39      8.99 o 
  -5   4   7      217.86      196.16      6.88 o 
  -4   4   7      257.88      225.75      6.26 o 
  -3   4   7       25.52       21.72      2.93 o 
  -2   4   7     2288.39     2370.06     26.85 o 
  -1   4   7      310.54      303.81      9.36 o 
   0   4   7     1156.52     1130.66     27.31 o 
   1   4   7      411.53      387.92     10.91 o 
   2   4   7      180.73      195.94      4.81 o 
   3   4   7      466.97      409.25     15.19 o 
   4   4   7       63.06       82.07      3.95 o 
   5   4   7       27.18       33.58      3.08 o 
   6   4   7      475.27      477.41     16.91 o 
   7   4   7      222.58      232.22      7.46 o 
   8   4   7      130.21      137.92      7.79 o 
   9   4   7      108.41      126.14      9.21 o 
  10   4   7       13.29       21.61      5.13 o 
  11   4   7       10.05        6.41      4.75 o 
  12   4   7       66.20       48.47     11.30 o 
  -9   5   7       88.98      138.85     14.67 o 
  -8   5   7        2.41       13.14     12.06 o 
  -7   5   7       21.32       16.35      5.61 o 
  -6   5   7      121.89       94.54      9.12 o 
  -5   5   7     1005.24      958.40     20.97 o 
  -4   5   7     2250.13     2349.89     37.60 o 
  -3   5   7      275.81      228.00      9.81 o 
  -2   5   7      172.86      173.49      7.33 o 
  -1   5   7      185.57      210.07      8.05 o 
   0   5   7       38.19       36.78      7.29 o 
   1   5   7       71.04       52.39      5.50 o 
   2   5   7      320.53      406.40     11.22 o 
   3   5   7      649.93      689.01     21.20 o 
   4   5   7       11.59       15.31      2.24 o 
   5   5   7        0.21        8.18      1.90 o 
   6   5   7      336.43      339.10     14.39 o 
   7   5   7      357.03      399.46      9.73 o 
   8   5   7      126.09      122.41      7.70 o 
   9   5   7       88.70      113.83      9.30 o 
  10   5   7        0.82       23.08      5.18 o 
  11   5   7       21.06       14.17      5.22 o 
  12   5   7       50.78       40.59     11.22 o 
  -9   6   7       53.15       76.16     13.83 o 
  -8   6   7       26.83       22.78     11.95 o 
  -7   6   7       14.27        5.74      5.11 o 
  -6   6   7      114.73       85.61      9.47 o 
  -5   6   7        3.11        5.85      6.36 o 
  -4   6   7      677.88      649.13     16.76 o 
  -3   6   7      105.21      110.42      8.30 o 
  -2   6   7       62.27       46.63      5.16 o 
  -1   6   7       10.74        8.18      2.57 o 
   0   6   7      611.86      624.76     19.89 o 
   1   6   7      202.05      191.74      8.11 o 
   2   6   7      206.65      193.12      8.11 o 
   3   6   7     2474.15     2635.89     53.93 o 
   4   6   7       24.30       28.67      2.85 o 
   5   6   7       15.15       13.18      2.20 o 
   6   6   7      603.14      587.14     11.32 o 
   7   6   7       12.06       11.04      4.47 o 
   8   6   7      184.69      184.66      8.87 o 
   9   6   7       68.36       66.07      8.28 o 
  10   6   7       35.44       26.94      5.44 o 
  11   6   7       24.41       37.08      6.51 o 
  12   6   7        4.79       28.43     10.57 o 
  -8   7   7        5.55        1.49     13.63 o 
  -7   7   7        3.20       -0.80      4.42 o 
  -6   7   7       65.51       74.18     10.33 o 
  -5   7   7      169.10      149.61     10.14 o 
  -4   7   7      279.40      300.71     11.89 o 
  -3   7   7      270.60      306.75     12.34 o 
  -2   7   7       38.07       27.93      4.49 o 
  -1   7   7        0.01        0.63      2.63 o 
   0   7   7      544.00      511.66     14.17 o 
   1   7   7      183.64      169.74      8.11 o 
   2   7   7        2.40        2.33      3.41 o 
   3   7   7      446.50      437.29     12.42 o 
   4   7   7      418.97      386.23     11.41 o 
   5   7   7      156.85      165.87      5.78 o 
   6   7   7       40.82       47.71      3.93 o 
   7   7   7       14.58       27.91      4.81 o 
   8   7   7       35.42       36.15      4.87 o 
   9   7   7      256.68      250.02     11.60 o 
  10   7   7       32.67       24.53      5.35 o 
  11   7   7      147.66      122.91     10.05 o 
  12   7   7       49.77       31.04     10.50 o 
  -7   8   7        6.12        7.03      5.91 o 
  -6   8   7       11.62       -6.38     12.23 o 
  -5   8   7       65.33       45.21      8.87 o 
  -4   8   7      216.53      191.82     10.48 o 
  -3   8   7      185.90      155.13     10.27 o 
  -2   8   7       68.31       72.71      6.95 o 
  -1   8   7       13.15        7.57      3.47 o 
   0   8   7      107.13       93.55      8.22 o 
   1   8   7      291.45      232.96     10.03 o 
   2   8   7       13.18       13.55      4.77 o 
   3   8   7      441.72      421.37     13.18 o 
   4   8   7       46.02       56.32      5.61 o 
   5   8   7      159.03      148.51      8.37 o 
   6   8   7      556.75      518.31     14.00 o 
   7   8   7      150.40      134.68      8.26 o 
   8   8   7      382.02      354.46      9.49 o 
   9   8   7      115.84       91.52     12.06 o 
  10   8   7       10.05       17.32      4.98 o 
  11   8   7       60.75       88.74      8.93 o 
  12   8   7       62.34       49.83     10.96 o 
  -6   9   7       18.90       15.42     14.11 o 
  -5   9   7       19.05       31.32      9.38 o 
  -4   9   7       29.67       39.90      7.27 o 
  -3   9   7       95.80       92.77      9.77 o 
  -2   9   7      536.61      459.85     14.54 o 
  -1   9   7      147.89      140.03      9.34 o 
   0   9   7       53.04       26.98      7.77 o 
   1   9   7      239.56      246.22     11.07 o 
   2   9   7       87.79       91.72      7.25 o 
   3   9   7      197.06      170.81      9.51 o 
   4   9   7      199.79      175.82      8.69 o 
   5   9   7      351.20      262.21     10.42 o 
   6   9   7      219.50      208.52     10.83 o 
   7   9   7       74.66      104.96      8.05 o 
   8   9   7      254.50      273.85     11.04 o 
   9   9   7      147.71      149.80     13.57 o 
  10   9   7      108.68      104.64     12.73 o 
  11   9   7       23.01       18.85      7.70 o 
  12   9   7        1.26        7.25     15.01 o 
  -5  10   7        6.41       35.31      9.88 o 
  -4  10   7       70.83       81.86      8.89 o 
  -3  10   7        9.61       -8.37      8.37 o 
  -2  10   7      138.48      149.65     18.05 o 
  -1  10   7      169.56      126.72      9.28 o 
   0  10   7      217.62      234.66     12.32 o 
   1  10   7       13.94       22.86      6.75 o 
   2  10   7      294.35      270.01     11.39 o 
   3  10   7       88.02       76.01      8.63 o 
   4  10   7      173.18      134.60      9.06 o 
   5  10   7      257.56      241.69     10.53 o 
   6  10   7      174.73      171.40     10.72 o 
   7  10   7       80.97       65.77     11.71 o 
   8  10   7        9.96        0.99      5.76 o 
   9  10   7       31.34       29.57     11.43 o 
  10  10   7       84.37       71.03     10.66 o 
  11  10   7        0.42       13.83      7.05 o 
  12  10   7       36.49       62.08     16.07 o 
  -4  11   7       34.92       46.57      8.71 o 
  -3  11   7        5.04       -7.44      9.58 o 
  -2  11   7      104.75      127.61     19.11 o 
  -1  11   7       40.82       34.75      6.13 o 
   0  11   7        3.72        3.71      9.12 o 
   1  11   7       31.02       59.84      8.30 o 
   2  11   7       24.68       30.35      6.41 o 
   3  11   7      199.38      181.79     11.26 o 
   4  11   7       29.93       26.21      5.18 o 
   5  11   7        1.47        6.21      3.71 o 
   6  11   7      245.96      236.90     12.64 o 
   7  11   7      114.51      103.23      8.78 o 
   8  11   7       59.11       58.09     11.41 o 
   9  11   7        2.61       21.20     11.58 o 
  10  11   7       15.64       12.19      7.27 o 
  11  11   7        2.92        8.41      7.33 o 
  12  11   7        0.04      128.67     18.23 o 
  -3  12   7        7.56        9.23     10.83 o 
  -2  12   7       16.15       28.32     19.22 o 
  -1  12   7       32.28       23.08      6.08 o 
   0  12   7       22.22       28.86     10.33 o 
   1  12   7       18.03       30.00      8.43 o 
   2  12   7       69.27       71.12      8.48 o 
   3  12   7      122.35      130.41     11.00 o 
   4  12   7       27.80       27.67      5.61 o 
   5  12   7       64.81       71.38      7.40 o 
   6  12   7       64.09       86.65     10.53 o 
   7  12   7       14.04        6.15      7.16 o 
   8  12   7       95.67      118.16      9.88 o 
  10  12   7        3.19        8.54      6.95 o 
  11  12   7       19.34       11.28      7.44 o 
  -1  13   7        5.31       12.08      5.63 o 
   0  13   7       62.04      100.52     12.51 o 
   1  13   7       35.33       27.31      9.23 o 
   2  13   7      114.97      105.26     10.01 o 
   3  13   7        5.14        5.52      9.36 o 
   4  13   7       19.00       15.79      5.52 o 
   5  13   7      111.89       96.05      9.30 o 
   6  13   7       45.94       57.83     10.76 o 
   7  13   7       22.27       24.83      8.39 o 
   8  13   7        7.36       17.26      7.98 o 
   9  13   7       30.45       27.48     14.39 o 
  10  13   7       36.07       40.14      9.66 o 
   1  14   7       12.64        8.09      9.36 o 
   2  14   7       69.95       34.94      9.30 o 
   3  14   7       42.60       43.51     11.71 o 
   4  14   7       25.93       29.27      6.67 o 
   5  14   7       18.26       17.26      6.15 o 
   6  14   7       72.51       78.62     12.81 o 
   7  14   7       64.91       68.85      9.51 o 
   8  14   7       16.50        7.64      8.33 o 
   9  14   7       18.75       20.43     15.27 o 
   4  15   7        5.67        1.75      5.67 o 
   5  15   7       11.67       20.10      6.82 o 
   6  15   7        3.23       17.28     13.20 o 
  -5 -12   8        4.10        2.98      5.85 o 
  -4 -12   8        2.94       18.44     12.12 o 
  -8 -11   8      139.80      142.23     14.37 o 
  -7 -11   8       99.59       93.46     11.52 o 
  -6 -11   8      154.84      156.92     23.86 o 
  -5 -11   8      158.69      145.88     11.58 o 
  -4 -11   8      206.85      211.43     14.65 o 
  -3 -11   8      314.21      303.34     15.03 o 
  -2 -11   8       75.59       78.62      9.28 o 
  -1 -11   8        7.40       19.80     10.70 o 
   0 -11   8       12.62       59.84     17.21 o 
  -9 -10   8       76.33       52.83     15.10 o 
  -8 -10   8       41.72       22.63      9.51 o 
  -7 -10   8       35.50       56.60     10.33 o 
  -6 -10   8      233.54      217.49     12.36 o 
  -5 -10   8      191.69      211.28     13.42 o 
  -4 -10   8      316.42      324.03     21.40 o 
  -3 -10   8      417.74      399.97     16.09 o 
  -2 -10   8      304.98      284.23     13.57 o 
  -1 -10   8       81.13       86.78     11.17 o 
   0 -10   8       21.72      -13.48     13.48 o 
   1 -10   8        1.48       -0.80      4.57 o 
   2 -10   8       63.22       71.10     12.21 o 
 -10  -9   8      392.43      488.11     27.63 o 
  -9  -9   8      169.80      153.90     15.88 o 
  -8  -9   8      209.79      188.89     14.69 o 
  -7  -9   8      273.67      255.74     13.65 o 
  -6  -9   8      189.08      145.99     10.59 o 
  -5  -9   8       12.02       14.62      4.90 o 
  -4  -9   8      270.30      253.69     18.53 o 
  -3  -9   8      484.15      453.81     16.31 o 
  -2  -9   8     1183.63     1220.22     27.35 o 
  -1  -9   8      430.01      445.16     16.85 o 
   0  -9   8      412.09      379.22     14.90 o 
   1  -9   8      220.70      205.78     13.16 o 
   2  -9   8      311.97      250.06     19.46 o 
   3  -9   8       17.33       19.43      8.58 o 
 -11  -8   8       90.47       96.81     13.70 o 
 -10  -8   8      253.14      241.80     21.35 o 
  -9  -8   8      153.09      158.41     15.55 o 
  -8  -8   8      415.52      342.30     18.51 o 
  -7  -8   8      492.67      546.56     17.34 o 
  -6  -8   8      690.72      652.75     18.18 o 
  -5  -8   8       23.67       21.61      5.00 o 
  -4  -8   8      123.10      140.96     14.93 o 
  -3  -8   8      354.75      308.24     12.94 o 
  -2  -8   8      276.59      224.65     10.96 o 
  -1  -8   8      324.65      290.14     13.29 o 
   0  -8   8      488.14      503.23     24.40 o 
   1  -8   8      903.80      898.87     23.02 o 
   2  -8   8      872.75      943.00     33.74 o 
   3  -8   8      224.72      241.91     13.07 o 
   4  -8   8       21.15       14.67      7.42 o 
   5  -8   8       56.75       84.55     11.71 o 
 -11  -7   8       89.13       96.57     13.20 o 
 -10  -7   8      106.46      107.61     13.44 o 
  -9  -7   8      171.03      161.00     15.27 o 
  -8  -7   8      681.81      668.05     25.11 o 
  -7  -7   8      420.51      419.84     14.62 o 
  -6  -7   8      456.85      409.83     13.61 o 
  -5  -7   8      975.94      952.66     21.46 o 
  -4  -7   8      740.05      645.55     24.07 o 
  -3  -7   8      381.27      328.51     12.75 o 
  -2  -7   8       86.71       91.46      7.64 o 
  -1  -7   8      179.02      171.50     10.40 o 
   0  -7   8      234.63      268.94     17.86 o 
   1  -7   8      418.75      379.09     13.87 o 
   2  -7   8      588.08      489.45     23.14 o 
   3  -7   8     1060.98     1096.56     26.16 o 
   4  -7   8       77.00       72.13      8.43 o 
   5  -7   8      198.28      243.44     14.24 o 
   6  -7   8       18.19       61.04     16.48 o 
 -11  -6   8      143.03      136.04     10.22 o 
 -10  -6   8      169.31      187.36     10.38 o 
  -9  -6   8      133.18      141.33      9.75 o 
  -8  -6   8      208.39      192.21      9.15 o 
  -7  -6   8      603.48      601.55     16.59 o 
  -6  -6   8      564.72      541.00     15.06 o 
  -5  -6   8      643.29      659.55     16.78 o 
  -4  -6   8     1806.72     1809.56     43.27 o 
  -3  -6   8     3009.57     3013.51     45.99 o 
  -2  -6   8       23.69       24.78      5.80 o 
  -1  -6   8       58.68       67.84      7.94 o 
   0  -6   8       35.79       26.73     10.25 o 
   1  -6   8      139.75      138.05      9.56 o 
   2  -6   8      443.87      478.62     21.61 o 
   3  -6   8      732.53      710.82     19.72 o 
   4  -6   8      462.32      508.95     16.98 o 
   5  -6   8      177.38      188.44     12.77 o 
   6  -6   8      229.70      214.06     19.72 o 
   7  -6   8      222.92      241.91     21.12 o 
 -11  -5   8      254.51      273.25     11.99 o 
 -10  -5   8      407.46      426.01     21.25 o 
  -9  -5   8      352.12      365.05     13.14 o 
  -8  -5   8      122.75      119.95      7.51 o 
  -7  -5   8      431.22      452.56     10.98 o 
  -6  -5   8      214.71      218.61      7.14 o 
  -5  -5   8      186.07      183.99      8.50 o 
  -4  -5   8       58.57       49.78      5.33 o 
  -3  -5   8     4211.72     4307.12     59.88 o 
  -2  -5   8     3381.11     3351.84     49.33 o 
  -1  -5   8      153.01      108.26     11.07 o 
   0  -5   8       89.08       81.45     10.68 o 
   1  -5   8      644.71      585.67     15.81 o 
   2  -5   8     1164.57     1171.47     33.46 o 
   3  -5   8       63.24       63.37      7.59 o 
   4  -5   8      194.54      190.57     10.40 o 
   5  -5   8      733.89      768.41     21.46 o 
   6  -5   8      549.59      576.78     27.16 o 
   7  -5   8      298.07      260.50     18.42 o 
   8  -5   8      362.42      443.35     28.11 o 
 -12  -4   8      226.35      273.16     15.44 o 
 -11  -4   8      382.87      384.81     14.04 o 
 -10  -4   8      276.94      292.56     13.59 o 
  -9  -4   8      310.85      319.39     12.32 o 
  -8  -4   8       48.14       38.72      5.74 o 
  -7  -4   8      110.85      120.66      8.00 o 
  -6  -4   8        2.42        7.98      2.57 o 
  -5  -4   8        7.25       11.17      2.42 o 
  -4  -4   8       59.07       50.09      3.54 o 
  -3  -4   8       36.09       48.23      4.06 o 
  -2  -4   8      872.30      890.59     18.40 o 
  -1  -4   8     1104.46     1131.74     29.70 o 
   0  -4   8      559.10      495.01     19.20 o 
   1  -4   8      879.96      833.96     18.61 o 
   2  -4   8     1310.92     1237.28     33.30 o 
   3  -4   8       25.52       29.29      6.54 o 
   4  -4   8      128.18      121.78      8.37 o 
   5  -4   8       70.69       54.01      8.28 o 
   6  -4   8      187.27      178.17     17.51 o 
   7  -4   8      122.77      125.11     10.79 o 
   8  -4   8       91.43       74.20     16.61 o 
 -12  -3   8      129.33      121.03     18.10 o 
 -11  -3   8      248.89      235.31     12.01 o 
 -10  -3   8      121.31      142.97     11.28 o 
  -9  -3   8      111.68      122.19      9.15 o 
  -8  -3   8      703.59      691.80     16.31 o 
  -7  -3   8     1421.38     1507.04     25.73 o 
  -6  -3   8      506.42      490.72     10.12 o 
  -5  -3   8      310.82      303.73      7.53 o 
  -4  -3   8       54.39       62.32      3.90 o 
  -3  -3   8       65.18       59.56      4.18 o 
  -2  -3   8      840.87      957.47     13.91 o 
  -1  -3   8     1149.03     1166.04     29.12 o 
   0  -3   8     3343.08     3528.54     67.71 o 
   1  -3   8     1324.26     1395.26     25.02 o 
   2  -3   8      947.84      923.91     26.19 o 
   3  -3   8      862.35      841.60     19.07 o 
   4  -3   8      288.02      264.64     10.55 o 
   5  -3   8      257.73      241.65     11.56 o 
   6  -3   8       44.71       36.63     12.17 o 
   7  -3   8      241.63      239.67     12.51 o 
   8  -3   8      231.17      277.41     20.79 o 
   9  -3   8      118.97      129.66     16.22 o 
 -11  -2   8      107.30      103.02      8.99 o 
 -10  -2   8       75.51       73.25     10.14 o 
  -9  -2   8       77.87       89.84      8.26 o 
  -8  -2   8      568.05      578.55     14.86 o 
  -7  -2   8     1600.64     1794.24     29.18 o 
  -6  -2   8     1921.83     2040.42     25.71 o 
  -5  -2   8     1090.27     1121.71     16.26 o 
  -4  -2   8     1191.31     1174.75     16.46 o 
  -3  -2   8     1073.60     1002.66     14.60 o 
  -2  -2   8     1696.69     1789.39     21.94 o 
  -1  -2   8      597.74      556.44     11.00 o 
   0  -2   8      452.41      453.08      7.53 o 
   1  -2   8     2680.33     2702.30     30.44 o 
   2  -2   8     1215.36     1178.98     18.83 o 
   3  -2   8     1195.37     1225.40     23.12 o 
   4  -2   8      972.50      937.78     19.82 o 
   5  -2   8      595.00      606.25     16.50 o 
   6  -2   8      309.88      260.37     11.32 o 
   7  -2   8       90.44       92.95      8.56 o 
   8  -2   8      198.82      229.66     18.36 o 
   9  -2   8      294.78      279.35     19.76 o 
 -11  -1   8      106.77       77.82      8.05 o 
 -10  -1   8      199.45      242.79     12.88 o 
  -9  -1   8      139.41      125.17      9.04 o 
  -8  -1   8      388.38      408.90     12.38 o 
  -7  -1   8      879.98      923.74     19.00 o 
  -6  -1   8      947.45      968.04     15.25 o 
  -5  -1   8      920.68      899.90     14.17 o 
  -4  -1   8      684.04      703.88     18.96 o 
  -3  -1   8     1119.94     1152.25     18.59 o 
  -2  -1   8     1058.62     1086.77     15.12 o 
  -1  -1   8      481.14      490.07     10.33 o 
   0  -1   8      557.11      511.56      9.04 o 
   1  -1   8       58.07       62.40      3.58 o 
   2  -1   8      870.38      844.40     15.06 o 
   3  -1   8      634.70      641.80     11.28 o 
   4  -1   8      442.83      452.28      9.08 o 
   5  -1   8     2272.36     2292.51     33.48 o 
   6  -1   8     1773.17     1739.63     31.00 o 
   7  -1   8       76.71       69.22      7.20 o 
   8  -1   8      568.50      612.20     25.93 o 
   9  -1   8      505.24      490.61     24.09 o 
 -11   0   8      303.03      282.70     12.81 o 
 -10   0   8      648.26      716.75     19.89 o 
  -9   0   8      258.17      224.24     11.04 o 
  -8   0   8       87.48       71.31      6.43 o 
  -7   0   8      449.07      482.76     13.40 o 
  -6   0   8      998.98     1065.04     16.37 o 
  -5   0   8      980.20      980.88     15.06 o 
  -4   0   8      888.02      850.51     15.64 o 
  -3   0   8     2600.49     2935.09     38.65 o 
  -2   0   8     2767.27     2999.80     33.35 o 
  -1   0   8      674.07      615.87     11.82 o 
   0   0   8     1323.32     1373.65     29.31 o 
   1   0   8      229.33      222.60      5.72 o 
   2   0   8      246.14      253.49      7.53 o 
   3   0   8      477.39      460.50      9.10 o 
   4   0   8      920.93      930.43     16.37 o 
   5   0   8      476.39      494.65     11.65 o 
   6   0   8     1732.30     1781.06     23.90 o 
   7   0   8      277.76      285.85      8.43 o 
   8   0   8      723.11      763.15     18.74 o 
  10   0   8      284.48      263.85     19.09 o 
  11   0   8      203.98      156.73     18.36 o 
 -11   1   8      272.19      270.64     13.29 o 
 -10   1   8      427.07      466.30     17.17 o 
  -9   1   8      264.03      287.51     12.51 o 
  -8   1   8      440.42      425.86     12.88 o 
  -7   1   8      207.52      242.81      9.68 o 
  -6   1   8       49.24       45.69      3.95 o 
  -5   1   8      224.37      224.98      6.64 o 
  -4   1   8      365.89      333.04      8.82 o 
  -3   1   8     1591.38     1744.40     21.79 o 
  -2   1   8     2071.26     2173.17     25.43 o 
  -1   1   8     1861.69     1898.19     26.36 o 
   0   1   8     3104.94     3209.89     56.95 o 
   1   1   8     1345.44     1366.12     17.67 o 
   2   1   8     1562.01     1608.31     34.15 o 
   3   1   8      734.41      726.07     11.86 o 
   4   1   8      149.94      161.24      5.03 o 
   5   1   8      597.23      620.77     13.09 o 
   6   1   8      104.41      103.19      5.24 o 
   7   1   8      591.43      602.80     12.17 o 
   8   1   8      657.74      720.57     18.03 o 
   9   1   8      388.19      396.85     13.78 o 
  10   1   8      173.72      158.69     10.33 o 
  11   1   8      251.00      241.11     20.17 o 
 -10   2   8      168.75      170.75     17.06 o 
  -9   2   8      157.60      174.20     14.88 o 
  -8   2   8      468.82      461.38     13.78 o 
  -7   2   8     1073.27     1156.03     22.22 o 
  -6   2   8      301.84      310.59     12.92 o 
  -5   2   8        3.60        8.09      2.05 o 
  -4   2   8      152.81      161.47      6.54 o 
  -3   2   8     1238.88     1227.17     16.82 o 
  -2   2   8      418.42      374.93      7.42 o 
  -1   2   8      183.62      180.76      5.67 o 
   0   2   8      747.90      676.31     10.53 o 
   1   2   8     2155.28     2141.41     24.89 o 
   2   2   8      161.59      119.20      8.89 o 
   3   2   8     1336.89     1378.91     18.36 o 
   4   2   8     1356.68     1377.64     22.95 o 
   5   2   8     1476.02     1566.16     24.48 o 
   6   2   8        7.03        5.52      1.92 o 
   7   2   8      128.12      147.99      5.54 o 
   8   2   8      163.82      146.89      9.84 o 
   9   2   8      648.85      627.91     17.32 o 
  10   2   8      117.99      104.38      8.69 o 
  11   2   8      316.68      346.78     15.53 o 
 -10   3   8      114.36      116.46     16.82 o 
  -9   3   8       84.10       93.53     12.40 o 
  -8   3   8      426.20      423.18     20.25 o 
  -7   3   8      686.87      734.59     26.44 o 
  -6   3   8     1195.85     1272.59     30.26 o 
  -5   3   8      634.26      611.62     11.48 o 
  -4   3   8       19.75       24.29      3.99 o 
  -3   3   8      171.84      157.09      5.33 o 
  -2   3   8     1068.49     1145.37     15.42 o 
  -1   3   8      598.79      585.30     10.61 o 
   0   3   8      557.99      556.90      8.82 o 
   1   3   8      648.71      658.82     10.05 o 
   2   3   8      454.07      464.38     17.04 o 
   3   3   8      868.27      922.47     13.63 o 
   4   3   8     1402.09     1552.08     24.70 o 
   5   3   8     3345.14     3668.40     48.08 o 
   6   3   8      241.16      245.49      6.95 o 
   7   3   8      112.84      122.47      6.32 o 
   8   3   8      343.02      357.33     12.53 o 
   9   3   8      323.60      307.89     12.23 o 
  10   3   8      134.62      141.13      9.28 o 
  11   3   8       66.77       74.68     11.09 o 
  12   3   8      115.91      119.26     10.83 o 
 -10   4   8        4.11       50.22     15.27 o 
  -9   4   8       61.00       47.15     11.26 o 
  -8   4   8      222.36      204.85     14.47 o 
  -7   4   8      174.77      159.55     13.55 o 
  -6   4   8      294.70      290.01     10.85 o 
  -5   4   8     1019.86      965.00     20.49 o 
  -4   4   8      309.81      241.61     14.41 o 
  -3   4   8      113.83      124.55      7.92 o 
  -2   4   8     1865.26     1905.50     31.19 o 
  -1   4   8     1607.50     1654.10     37.62 o 
   0   4   8      490.14      504.70     12.88 o 
   1   4   8      275.66      295.42      9.51 o 
   2   4   8      299.64      234.53     12.40 o 
   3   4   8     1545.47     1659.62     27.93 o 
   4   4   8     1969.79     2110.76     33.58 o 
   5   4   8     3069.42     3413.17     65.31 o 
   6   4   8     2239.77     2292.69     28.65 o 
   7   4   8        6.80        9.15      2.50 o 
   8   4   8      502.56      485.84     20.41 o 
   9   4   8      472.62      499.82     14.90 o 
  10   4   8       90.97       93.07      8.24 o 
  11   4   8       40.67       45.02     10.25 o 
  12   4   8       21.47       31.02      7.14 o 
  -9   5   8       21.08        6.84     10.25 o 
  -8   5   8      116.00       99.68     11.02 o 
  -7   5   8      202.52      240.92     16.39 o 
  -6   5   8      130.23      128.67     16.41 o 
  -5   5   8      174.93      141.20      9.06 o 
  -4   5   8      642.78      583.28     16.67 o 
  -3   5   8     2675.01     2562.07     40.42 o 
  -2   5   8     1040.22     1081.01     21.53 o 
  -1   5   8     1223.09     1263.73     23.90 o 
   0   5   8     2366.08     2478.88     38.05 o 
   1   5   8      685.97      651.35     15.10 o 
   2   5   8      550.90      516.80     19.02 o 
   3   5   8      183.91      169.09      8.15 o 
   4   5   8      353.24      352.80      7.98 o 
   5   5   8     1398.26     1472.20     34.60 o 
   6   5   8     1881.83     2006.60     25.99 o 
   7   5   8       32.34       33.78      3.69 o 
   8   5   8     1246.67     1202.94     34.10 o 
   9   5   8     1184.98     1220.41     24.70 o 
  10   5   8      871.91      942.01     21.89 o 
  11   5   8      219.78      210.37     12.66 o 
  12   5   8       55.38       33.87      6.79 o 
  -8   6   8       73.61       51.70      9.73 o 
  -7   6   8      124.30      142.19     14.71 o 
  -6   6   8      256.42      248.62     21.20 o 
  -5   6   8      232.24      207.68     10.29 o 
  -4   6   8      381.17      349.59     13.63 o 
  -3   6   8     2552.10     2702.17     42.86 o 
  -2   6   8     2483.85     2431.38     38.91 o 
  -1   6   8     1214.84     1186.74     23.51 o 
   0   6   8     2367.61     2440.87     38.01 o 
   1   6   8     1960.09     1918.19     31.45 o 
   2   6   8      976.93     1089.01     30.00 o 
   3   6   8      715.40      764.31     17.49 o 
   4   6   8      661.67      625.81     15.55 o 
   5   6   8      820.53      847.64     16.72 o 
   6   6   8      176.17      189.04      6.71 o 
   7   6   8       65.68       64.04      4.85 o 
   8   6   8     1253.95     1287.39     36.00 o 
   9   6   8     1735.86     1837.69     32.20 o 
  10   6   8     1504.72     1509.60     29.01 o 
  11   6   8     1268.07     1311.42     28.47 o 
  12   6   8      153.23      142.64     11.54 o 
  -8   7   8      167.56      205.33     15.85 o 
  -7   7   8       73.87       58.65     13.22 o 
  -6   7   8      179.40      201.25     21.74 o 
  -5   7   8       91.62       81.45      7.89 o 
  -4   7   8      104.16       88.18      9.86 o 
  -3   7   8      207.76      192.77     10.70 o 
  -2   7   8       14.07        5.41      5.07 o 
  -1   7   8      127.36      117.30      8.76 o 
   0   7   8     1136.55     1046.62     21.40 o 
   1   7   8      276.77      275.30     10.14 o 
   2   7   8     1351.90     1288.14     33.74 o 
   3   7   8     1478.78     1553.84     28.11 o 
   4   7   8      498.99      517.66     14.30 o 
   5   7   8      547.19      540.85     15.16 o 
   6   7   8        2.53       -0.67      2.70 o 
   7   7   8        6.19        9.53      3.34 o 
   8   7   8      161.45      158.09     13.91 o 
   9   7   8      439.44      455.86     14.52 o 
  10   7   8      315.60      325.58     12.92 o 
  11   7   8      708.54      813.43     22.15 o 
  12   7   8      140.20      115.96     10.81 o 
  -7   8   8       69.66       45.94     14.30 o 
  -6   8   8      314.59      371.29     18.81 o 
  -5   8   8      163.78      150.95     10.79 o 
  -4   8   8      574.26      604.52     18.98 o 
  -3   8   8      301.29      275.39     12.62 o 
  -2   8   8       44.30       39.86      6.26 o 
  -1   8   8      206.75      174.72     10.44 o 
   0   8   8      130.34      104.83      7.87 o 
   1   8   8      176.30      134.73      8.58 o 
   2   8   8     1224.69     1197.38     24.55 o 
   3   8   8     1511.51     1444.79     27.48 o 
   4   8   8     1308.30     1314.55     25.69 o 
   5   8   8     2553.28     2607.00     41.87 o 
   6   8   8     1050.64     1084.03     18.36 o 
   7   8   8      427.87      452.35     13.83 o 
   8   8   8      346.84      360.07     13.87 o 
   9   8   8      231.63      271.72     16.76 o 
  10   8   8      136.17      153.10     13.63 o 
  11   8   8      130.66      141.11     15.72 o 
  12   8   8       63.24       57.74     11.69 o 
  -6   9   8       50.56       46.85      9.30 o 
  -5   9   8       86.65      102.76      9.34 o 
  -4   9   8      312.54      347.54     16.03 o 
  -3   9   8      368.70      407.31     15.49 o 
  -2   9   8      192.85      194.43     10.76 o 
  -1   9   8       53.31       51.53      8.46 o 
   0   9   8       35.91       36.56      5.52 o 
   1   9   8       75.34       68.25      6.56 o 
   2   9   8      543.21      483.93     15.79 o 
   3   9   8       50.11       40.53      6.97 o 
   4   9   8      518.64      465.70     14.41 o 
   5   9   8      934.28      842.87     20.43 o 
   6   9   8      878.44      856.42     20.06 o 
   7   9   8      697.26      719.13     18.23 o 
   8   9   8      622.45      678.29     18.90 o 
   9   9   8      210.58      216.07     15.70 o 
  10   9   8      142.95      133.13     13.07 o 
  11   9   8       23.75       38.74     13.57 o 
  12   9   8        1.81        7.81      7.46 o 
  -5  10   8       15.44       30.50      7.05 o 
  -4  10   8      101.06      106.53     13.18 o 
  -3  10   8      299.07      331.81     14.84 o 
  -2  10   8      600.44      632.39     19.07 o 
  -1  10   8      371.01      387.08     15.23 o 
   0  10   8      137.29      136.32      9.97 o 
   1  10   8      170.55      166.03     10.42 o 
   2  10   8      120.83      124.83     10.07 o 
   3  10   8       20.60       18.40      6.71 o 
   4  10   8       70.73       72.91      7.40 o 
   5  10   8      432.52      406.62     14.69 o 
   6  10   8      183.27      153.82     10.09 o 
   7  10   8      117.32      121.91      9.49 o 
   8  10   8      999.83     1028.07     35.14 o 
   9  10   8      515.68      538.37     23.90 o 
  10  10   8      135.08      143.27     13.42 o 
  11  10   8      109.55      116.87     15.01 o 
  12  10   8       12.58       22.13      8.99 o 
  -4  11   8        1.46       17.99     11.99 o 
  -3  11   8      249.65      298.18     14.82 o 
  -2  11   8      157.96      181.73     11.69 o 
  -1  11   8      364.56      354.89     15.49 o 
   0  11   8      459.31      462.42     15.77 o 
   1  11   8      905.75      818.82     20.94 o 
   2  11   8      331.88      302.37     13.87 o 
   3  11   8      252.00      271.65     12.75 o 
   4  11   8       58.83       46.81      7.44 o 
   5  11   8       95.02       80.80      9.19 o 
   6  11   8       29.84       32.61      5.57 o 
   7  11   8       76.50       68.51      7.48 o 
   8  11   8      415.45      385.76     16.24 o 
  10  11   8      320.70      300.73     18.68 o 
  11  11   8      388.73      402.80     23.08 o 
  -3  12   8       28.21       15.12     10.05 o 
  -2  12   8       29.73       29.16      8.50 o 
  -1  12   8       49.32       36.19     10.61 o 
   0  12   8      300.28      272.78     13.48 o 
   1  12   8      569.72      578.01     18.10 o 
   2  12   8      963.54      905.56     24.07 o 
   3  12   8      914.98      896.00     23.14 o 
   4  12   8      278.39      302.48     13.74 o 
   5  12   8      683.85      712.52     20.97 o 
   6  12   8       73.32       67.79      7.38 o 
   7  12   8       31.49       40.62      6.13 o 
   8  12   8      274.83      232.87     14.02 o 
   9  12   8      391.10      339.13     20.79 o 
  11  12   8      610.94      663.15     29.92 o 
  -1  13   8        4.14       11.13     11.28 o 
   0  13   8       58.22       91.13     21.22 o 
   1  13   8       14.30       12.92      5.52 o 
   2  13   8      370.43      348.75     16.78 o 
   3  13   8      313.34      300.02     14.30 o 
   4  13   8      143.29      128.67     10.68 o 
   5  13   8      179.15      191.91     13.76 o 
   6  13   8       89.05       81.56      8.67 o 
   7  13   8       11.32       10.68      5.61 o 
   8  13   8       56.40       56.84     11.71 o 
   9  13   8       66.62       49.98     11.84 o 
  10  13   8       76.05       67.75     13.74 o 
   1  14   8       40.96       34.15      7.27 o 
   2  14   8      138.46      145.34     14.60 o 
   3  14   8       60.89       71.35     10.16 o 
   4  14   8       53.43       93.03     10.14 o 
   5  14   8      198.92      202.54     14.54 o 
   6  14   8      278.03      274.57     14.60 o 
   7  14   8      202.28      204.87     13.65 o 
   8  14   8      193.03      223.25     15.06 o 
  -6 -11   9       38.28       20.92      8.07 o 
  -5 -11   9       11.42        6.41     10.44 o 
  -4 -11   9        1.70       15.10     15.08 o 
  -3 -11   9        6.01        2.61      5.28 o 
  -2 -11   9        2.02        8.39     11.97 o 
  -8 -10   9       32.66       48.49     17.17 o 
  -7 -10   9       16.96        2.46     12.17 o 
  -6 -10   9        1.16       -6.88      6.88 o 
  -5 -10   9       38.58       55.11     10.85 o 
  -4 -10   9       56.31      105.24     16.87 o 
  -3 -10   9      118.29      128.45     11.19 o 
  -2 -10   9       77.76       71.38     15.34 o 
  -1 -10   9       43.84       38.68      9.92 o 
   0 -10   9      135.17      116.20     10.14 o 
   1 -10   9        6.58       33.41     10.66 o 
  -9  -9   9        4.55       -2.16      6.73 o 
  -8  -9   9       13.15       31.00     16.13 o 
  -7  -9   9       21.83       23.40      9.81 o 
  -6  -9   9       36.98       38.74      7.46 o 
  -5  -9   9      139.69      151.79     12.08 o 
  -4  -9   9       51.99       94.37     16.37 o 
  -3  -9   9        8.52        6.58      4.81 o 
  -2  -9   9       16.31       12.47     13.87 o 
  -1  -9   9        6.02        5.05      8.20 o 
   0  -9   9       35.28       39.62      7.68 o 
   1  -9   9        6.72       12.94      9.40 o 
   2  -9   9      153.08      122.97     18.25 o 
 -10  -8   9       72.13       95.75     18.31 o 
  -9  -8   9       14.72        5.50      6.73 o 
  -7  -8   9       10.95        9.08      9.04 o 
  -6  -8   9       10.83        4.87      6.41 o 
  -5  -8   9       75.71       76.21      9.40 o 
  -4  -8   9       88.36       67.36      7.74 o 
  -3  -8   9       24.23       14.45      5.20 o 
  -2  -8   9       67.20       80.41     14.04 o 
  -1  -8   9        6.80       11.67      7.53 o 
   0  -8   9       11.17       18.98      6.56 o 
   1  -8   9       10.60       18.51      9.40 o 
   2  -8   9      166.83      202.18     19.22 o 
   3  -8   9      115.17      108.33     10.25 o 
   4  -8   9       35.85       29.03     11.28 o 
 -10  -7   9       32.95       27.70     15.34 o 
  -9  -7   9       36.48       35.63      9.47 o 
  -8  -7   9       21.29       31.30     13.63 o 
  -7  -7   9       37.01       29.16      7.98 o 
  -6  -7   9       31.14       35.29      6.58 o 
  -5  -7   9       44.78       38.68      8.33 o 
  -4  -7   9        0.58        4.23      3.84 o 
  -3  -7   9      116.00      107.76      8.93 o 
  -2  -7   9       45.35       45.75     11.78 o 
  -1  -7   9       28.85       30.63      7.16 o 
   0  -7   9       17.33       27.29      6.62 o 
   1  -7   9        8.45        8.63      8.33 o 
   2  -7   9       14.39        9.60     13.29 o 
   3  -7   9       54.52       64.58      8.13 o 
   4  -7   9       14.12       22.52     10.50 o 
   5  -7   9      107.57      105.37     11.07 o 
 -11  -6   9       16.74       20.10     12.68 o 
 -10  -6   9        0.38       -4.85      6.06 o 
  -9  -6   9       97.50       77.48     11.43 o 
  -8  -6   9        3.14        8.11      6.00 o 
  -7  -6   9       65.12       54.46      8.41 o 
  -6  -6   9       49.90       47.65      6.58 o 
  -5  -6   9       67.31       71.07      8.65 o 
  -4  -6   9       41.05       29.21      5.03 o 
  -3  -6   9       27.75       36.35      5.72 o 
  -2  -6   9      134.51      112.88     13.09 o 
  -1  -6   9      110.23      110.91      8.91 o 
   0  -6   9       28.59       21.01      5.48 o 
   1  -6   9       27.77       18.94      8.07 o 
   2  -6   9       17.12        6.92     11.35 o 
   3  -6   9        2.09        4.06      4.10 o 
   4  -6   9       47.19       40.94     13.42 o 
   5  -6   9      132.02      136.37     11.60 o 
   6  -6   9      211.41      216.84     13.27 o 
 -11  -5   9       14.82       17.67      9.34 o 
 -10  -5   9        1.45       -3.02      3.93 o 
  -9  -5   9        0.06        3.26      3.80 o 
  -8  -5   9      218.01      198.70      9.30 o 
  -7  -5   9       19.09       57.38     10.07 o 
  -6  -5   9        1.59       11.99      5.46 o 
  -5  -5   9      134.92      123.36      9.23 o 
  -4  -5   9      204.32      186.60      8.93 o 
  -3  -5   9       19.43       16.50      4.12 o 
  -2  -5   9      352.89      292.79     16.37 o 
  -1  -5   9       11.43       10.83      6.17 o 
   0  -5   9      271.92      289.77     11.41 o 
   1  -5   9       83.20       81.88      8.65 o 
   2  -5   9       75.80       77.03     12.17 o 
   3  -5   9       81.42       71.76      7.61 o 
   4  -5   9      238.74      273.70     18.46 o 
   5  -5   9       35.54       27.67      8.05 o 
   6  -5   9      105.08      100.62     10.29 o 
   7  -5   9      115.59      101.62     17.26 o 
 -11  -4   9        6.02       14.56      9.38 o 
 -10  -4   9       75.82       77.16     16.09 o 
  -9  -4   9      389.12      369.86     12.70 o 
  -8  -4   9      221.61      218.27     16.52 o 
  -7  -4   9       89.84       85.91      7.59 o 
  -6  -4   9       26.84       20.69      4.47 o 
  -5  -4   9       25.00       22.43      5.11 o 
  -4  -4   9      116.45       95.04      7.14 o 
  -3  -4   9       40.66       45.12      5.20 o 
  -2  -4   9      283.39      255.22     14.45 o 
  -1  -4   9      256.25      196.07      9.75 o 
   0  -4   9      136.24      116.89      7.68 o 
   1  -4   9      102.24       86.00     11.22 o 
   2  -4   9      313.22      267.15     16.31 o 
   3  -4   9       58.08       46.33      5.95 o 
   4  -4   9       61.39       62.79     11.91 o 
   5  -4   9       15.19        6.04      7.12 o 
   6  -4   9      299.82      308.73     13.78 o 
   7  -4   9        7.93        2.91     12.79 o 
   8  -4   9       23.75       24.70     10.12 o 
 -11  -3   9        1.96       -5.09     12.66 o 
 -10  -3   9      374.62      369.43     15.31 o 
  -9  -3   9      112.55       98.88      7.92 o 
  -8  -3   9       48.19       64.24      8.43 o 
  -7  -3   9        5.16       11.24      5.89 o 
  -6  -3   9       65.29       71.33      5.20 o 
  -5  -3   9      257.59      277.18      8.50 o 
  -4  -3   9      233.10      248.96      6.86 o 
  -3  -3   9        0.97       10.55      2.16 o 
  -2  -3   9      340.96      325.47     13.98 o 
  -1  -3   9      102.24       96.27      6.82 o 
   0  -3   9     1402.26     1398.39     25.60 o 
   1  -3   9      892.63      858.64     25.88 o 
   2  -3   9      508.80      504.27     14.17 o 
   3  -3   9      169.85      154.46      9.71 o 
   4  -3   9       49.11       37.79     10.48 o 
   5  -3   9      144.96      124.44      9.45 o 
   6  -3   9      142.41      120.27      9.32 o 
   7  -3   9       85.22       78.52     11.00 o 
   8  -3   9       30.08       22.99      9.21 o 
 -11  -2   9        1.78        3.80      9.28 o 
 -10  -2   9      217.48      205.89     18.16 o 
  -9  -2   9        3.13       12.08      4.31 o 
  -8  -2   9      129.20      111.26      9.36 o 
  -7  -2   9       76.41       84.45      7.33 o 
  -6  -2   9       28.34       26.01      4.36 o 
  -5  -2   9       17.84       19.52      4.40 o 
  -4  -2   9      720.38      709.89     12.21 o 
  -3  -2   9      767.88      740.01     12.12 o 
  -2  -2   9      557.69      537.01     17.21 o 
  -1  -2   9       16.90       33.22      4.23 o 
   0  -2   9      583.39      625.08     10.74 o 
   1  -2   9      320.59      330.54     13.98 o 
   2  -2   9       21.87       16.87      7.07 o 
   3  -2   9        4.02        7.72      3.28 o 
   4  -2   9       74.09       97.84     11.43 o 
   5  -2   9      159.15      155.24      9.60 o 
   6  -2   9       57.82       59.43      7.36 o 
   7  -2   9       11.06       10.16     14.56 o 
   8  -2   9       18.59       63.39     15.27 o 
   9  -2   9        4.42        5.48      7.25 o 
 -11  -1   9        5.27        0.95      9.12 o 
 -10  -1   9       22.50        6.10     13.72 o 
  -9  -1   9       53.29       48.94      6.13 o 
  -8  -1   9       49.60       50.13      8.35 o 
  -7  -1   9      269.17      279.29     10.91 o 
  -6  -1   9       72.84       68.68      4.70 o 
  -5  -1   9      265.77      296.55      8.37 o 
  -4  -1   9      443.90      503.06     16.39 o 
  -3  -1   9      179.68      166.35      5.48 o 
  -2  -1   9      613.47      583.28     16.95 o 
  -1  -1   9      879.24      914.66     13.96 o 
   0  -1   9      233.46      213.24      6.10 o 
   1  -1   9      107.47      124.31      5.95 o 
   2  -1   9      114.49      112.64      8.39 o 
   3  -1   9      693.08      668.28     11.86 o 
   4  -1   9      178.56      161.02     12.04 o 
   5  -1   9      334.80      307.83     11.91 o 
   6  -1   9       41.39       26.75      6.04 o 
   7  -1   9        8.66        4.47      8.00 o 
   8  -1   9       62.02       62.21     11.09 o 
   9  -1   9        0.07        6.28      7.20 o 
 -11   0   9        7.05        7.94     13.68 o 
 -10   0   9       74.59       53.67     10.63 o 
  -9   0   9        4.46        5.61      4.23 o 
  -8   0   9      124.39      112.42      9.56 o 
  -7   0   9       12.07        9.71      5.93 o 
  -6   0   9       90.94       75.28      4.81 o 
  -5   0   9      181.68      166.84      6.58 o 
  -4   0   9       61.86       54.40      6.49 o 
  -3   0   9       21.41       19.41      2.61 o 
  -2   0   9      233.12      237.03      7.66 o 
  -1   0   9      597.93      623.85     10.91 o 
   0   0   9     1133.17     1289.35     17.58 o 
   1   0   9       29.61       17.54      3.56 o 
   2   0   9       21.89       24.01      2.55 o 
   3   0   9       77.62       75.17      4.51 o 
   4   0   9       15.78       15.29      4.55 o 
   5   0   9      399.19      373.38      9.25 o 
   6   0   9      122.12      124.93      5.74 o 
   7   0   9        5.67        2.18      7.55 o 
   8   0   9      126.30      131.45     14.56 o 
   9   0   9       63.81       48.68     11.04 o 
  10   0   9        4.26       15.06     15.12 o 
 -10   1   9        1.05       -2.18     14.86 o 
  -9   1   9        2.19        4.08      4.27 o 
  -8   1   9      144.05      130.26      9.99 o 
  -7   1   9      186.88      179.29      9.34 o 
  -6   1   9      196.78      192.36      6.77 o 
  -5   1   9       52.41       64.21      5.18 o 
  -4   1   9      540.71      574.04     16.37 o 
  -3   1   9       66.68       69.26      4.23 o 
  -2   1   9      340.90      336.21      8.69 o 
  -1   1   9        2.27        1.64      2.63 o 
   0   1   9     1090.54     1209.03     16.65 o 
   1   1   9      912.04      894.77     15.70 o 
   2   1   9      503.08      505.52      9.64 o 
   3   1   9      312.99      323.66      7.61 o 
   4   1   9      112.09      120.02      6.56 o 
   5   1   9      131.28      135.93      5.28 o 
   6   1   9       20.55       11.95      3.43 o 
   7   1   9        8.71       23.27      6.26 o 
   8   1   9        4.90       12.36      4.21 o 
   9   1   9       45.38       43.33      9.81 o 
  10   1   9       78.61       86.24     17.60 o 
  11   1   9       57.97       60.63     12.94 o 
 -10   2   9       79.02       63.80     10.96 o 
  -9   2   9        1.69       -3.32      4.98 o 
  -8   2   9       10.77       17.82     13.05 o 
  -7   2   9       49.99       56.71     10.25 o 
  -6   2   9       80.47       81.79      5.00 o 
  -5   2   9      672.32      767.46     13.65 o 
  -4   2   9       64.95       60.76      4.12 o 
  -3   2   9      338.89      304.91      7.25 o 
  -2   2   9      496.79      476.27     10.33 o 
  -1   2   9      702.42      736.06     11.86 o 
   0   2   9      800.62      796.50     12.32 o 
   1   2   9      214.25      255.35      7.27 o 
   2   2   9      158.34      192.04      5.57 o 
   3   2   9      301.93      278.53      6.92 o 
   4   2   9       56.37       59.49      9.06 o 
   5   2   9      522.81      529.74     10.48 o 
   6   2   9       13.39       11.78      3.02 o 
   7   2   9       44.32       33.07      6.58 o 
   8   2   9      164.00      143.27      9.25 o 
   9   2   9       51.67       43.90      6.36 o 
  10   2   9       17.13       14.26      9.34 o 
  11   2   9       19.19       16.44     10.55 o 
 -10   3   9       55.52       58.41     10.03 o 
  -9   3   9        5.32        6.15      5.78 o 
  -8   3   9       75.36      109.43     14.41 o 
  -7   3   9      219.85      211.30     15.25 o 
  -6   3   9        2.00       12.92      5.48 o 
  -5   3   9       87.43       84.04      8.52 o 
  -4   3   9      479.23      492.08     13.70 o 
  -3   3   9       50.53       40.12      4.96 o 
  -2   3   9      613.02      584.40     20.25 o 
  -1   3   9      241.98      250.36      6.17 o 
   0   3   9      657.16      739.81     11.43 o 
   1   3   9     1406.50     1337.60     19.67 o 
   2   3   9      293.52      341.48      7.27 o 
   3   3   9        1.31        4.98      1.51 o 
   4   3   9        6.78       18.08      7.70 o 
   5   3   9       63.47       79.03      5.41 o 
   6   3   9      247.79      234.40      7.03 o 
   7   3   9      232.11      203.62     13.18 o 
   8   3   9       44.18       50.84      6.32 o 
   9   3   9       90.06       81.84      7.87 o 
  10   3   9       48.31       34.04     10.09 o 
  11   3   9      102.43      121.68     10.07 o 
  -9   4   9        1.32        1.34      5.33 o 
  -8   4   9       36.11       34.04     11.84 o 
  -7   4   9      127.14      117.00     13.40 o 
  -6   4   9      121.95      120.84      8.63 o 
  -5   4   9      178.95      159.45     10.12 o 
  -4   4   9       66.88       52.03      5.95 o 
  -3   4   9      379.01      369.88     11.93 o 
  -2   4   9      159.59      156.38     11.97 o 
  -1   4   9        6.37       21.44      5.87 o 
   0   4   9      179.81      161.93      8.18 o 
   1   4   9       12.64       12.17      7.38 o 
   2   4   9       92.15       78.58      3.60 o 
   3   4   9       60.17       62.25      3.67 o 
   4   4   9       95.66      103.58     10.61 o 
   5   4   9      218.55      239.04      9.66 o 
   6   4   9      145.76      158.71      6.43 o 
   7   4   9      278.21      280.41     11.22 o 
   8   4   9      526.81      504.35     14.60 o 
   9   4   9       64.36       49.50      6.54 o 
  10   4   9        4.24       -4.31      9.12 o 
  11   4   9      205.48      180.48     11.41 o 
  -9   5   9       35.90       47.76      9.47 o 
  -8   5   9       14.63       16.05     12.66 o 
  -7   5   9        3.21        6.04      8.93 o 
  -6   5   9       80.91       87.77      7.77 o 
  -5   5   9      156.72      136.26      9.79 o 
  -4   5   9       75.71       60.20      6.32 o 
  -3   5   9      496.72      495.25     14.30 o 
  -2   5   9      257.52      233.22     14.02 o 
  -1   5   9      222.16      192.77      9.28 o 
   0   5   9      171.31      168.83      8.41 o 
   1   5   9      139.99      155.61     11.76 o 
   2   5   9        0.04        0.02      2.39 o 
   3   5   9      346.05      317.40     10.68 o 
   4   5   9       75.14       64.04      9.62 o 
   5   5   9      170.56      175.56      6.79 o 
   6   5   9       72.51       64.08      5.00 o 
   7   5   9       82.01       92.97      7.85 o 
   8   5   9       81.67       74.98      5.46 o 
   9   5   9      195.14      181.12     11.00 o 
  10   5   9       87.48      129.20     11.63 o 
  11   5   9       57.77       62.21      8.69 o 
  12   5   9        6.77       -0.91      8.05 o 
  -8   6   9        8.92       20.30     13.27 o 
  -7   6   9       39.90       42.34     10.55 o 
  -6   6   9       21.84       26.53      6.69 o 
  -5   6   9      167.00      134.66     10.42 o 
  -4   6   9        0.37        2.87      3.47 o 
  -3   6   9      423.35      347.49     12.17 o 
  -2   6   9      210.22      187.83     10.40 o 
  -1   6   9      321.59      245.79     10.61 o 
   0   6   9      763.56      760.11     18.03 o 
   1   6   9       85.82       83.80      7.57 o 
   2   6   9        0.05       -0.75      2.37 o 
   3   6   9       18.36       18.81      3.99 o 
   4   6   9       29.49       24.55      8.20 o 
   5   6   9      486.39      469.71     14.04 o 
   6   6   9        5.97       13.70      7.68 o 
   7   6   9      200.88      199.48     13.98 o 
   8   6   9      190.59      189.17      8.33 o 
   9   6   9        0.07       -3.30      3.60 o 
  10   6   9       56.05       54.05     10.27 o 
  11   6   9       21.18       24.48      8.39 o 
  12   6   9      158.62      138.26     11.07 o 
  -7   7   9       15.20       30.20     10.70 o 
  -6   7   9       22.37       23.43      7.03 o 
  -5   7   9      279.47      277.93     13.70 o 
  -4   7   9       15.38       16.16      4.77 o 
  -3   7   9       53.71       47.52      5.93 o 
  -2   7   9       38.86       43.38      8.13 o 
  -1   7   9       34.46       35.76      6.71 o 
   0   7   9      457.21      436.64     13.70 o 
   1   7   9      436.27      409.72     13.61 o 
   2   7   9       30.41       33.61      4.83 o 
   3   7   9      157.51      152.05      8.52 o 
   4   7   9      192.43      181.90     13.52 o 
   5   7   9      208.61      214.64     10.27 o 
   6   7   9       36.58       23.38      6.04 o 
   7   7   9       43.09       29.36      7.51 o 
   8   7   9      145.34      156.28      9.99 o 
   9   7   9      181.03      155.54     14.67 o 
  10   7   9       11.91        8.78     12.75 o 
  11   7   9       23.02       27.48     11.48 o 
  12   7   9       82.42       88.87     13.52 o 
  -6   8   9        0.70        1.86      8.02 o 
  -5   8   9       82.63       80.91     10.50 o 
  -4   8   9       30.43       57.85     18.14 o 
  -3   8   9        0.67        3.56      3.95 o 
  -2   8   9       27.24       27.72      8.46 o 
  -1   8   9      240.64      236.99     11.26 o 
   0   8   9       80.03       90.62      7.55 o 
   1   8   9      382.06      402.65     13.91 o 
   2   8   9      515.44      461.71     14.00 o 
   3   8   9      105.96      111.71      8.33 o 
   4   8   9       21.08       13.76      6.90 o 
   5   8   9      418.48      431.10     14.19 o 
   6   8   9      169.71      149.89      9.08 o 
   7   8   9        2.71       32.85     12.08 o 
   8   8   9        6.42        6.82      3.88 o 
   9   8   9       14.38       28.45      7.87 o 
  10   8   9       35.67       19.22     13.59 o 
  11   8   9       55.36       58.69     11.89 o 
  12   8   9        8.81       13.03     10.57 o 
  -6   9   9       35.72       35.44     10.63 o 
  -5   9   9       10.49        7.68     10.40 o 
  -4   9   9       15.27       34.68     18.33 o 
  -3   9   9        9.60        1.55      4.25 o 
  -2   9   9       22.54        7.14      9.21 o 
  -1   9   9       19.18        7.29      6.90 o 
   0   9   9       84.54       77.87      7.79 o 
   1   9   9       27.21        8.58      7.64 o 
   2   9   9      616.96      592.92     16.35 o 
   3   9   9      268.72      223.34     10.20 o 
   4   9   9      113.90      112.53      9.49 o 
   5   9   9       76.27       56.60      7.40 o 
   6   9   9       11.74        1.32      5.72 o 
   7   9   9       21.16        5.78      7.66 o 
   8   9   9       76.80       90.62      8.02 o 
   9   9   9       19.82       20.04      7.25 o 
  10   9   9       22.25       47.48     14.47 o 
  11   9   9       34.17       45.02     12.04 o 
  -5  10   9        3.88      -14.06     14.06 o 
  -4  10   9       42.89       55.35     20.99 o 
  -3  10   9       87.49       88.80      9.08 o 
  -2  10   9       17.66       32.72     10.42 o 
  -1  10   9       23.86       41.93      8.07 o 
   0  10   9       16.81       25.95      6.90 o 
   1  10   9       21.88       26.34      8.63 o 
   2  10   9       11.12        7.18      3.73 o 
   3  10   9        0.30       -0.75      3.21 o 
   4  10   9      158.44      149.63     11.17 o 
   5  10   9      126.01      142.00      9.56 o 
   6  10   9      166.84      129.94      9.19 o 
   7  10   9        2.35       -5.07      8.07 o 
   8  10   9       36.38       29.29      4.70 o 
   9  10   9      148.99      138.20     14.62 o 
  10  10   9       21.02       15.14     14.73 o 
  11  10   9       37.18       49.14     12.62 o 
  -3  11   9       54.04       50.13      7.51 o 
  -2  11   9      121.01      132.40     13.61 o 
  -1  11   9        1.69       -7.96      7.96 o 
   0  11   9        4.44       -2.26      7.05 o 
   1  11   9        2.57        6.17      9.10 o 
   2  11   9       43.89       41.50      6.15 o 
   3  11   9      109.23      100.26      8.87 o 
   4  11   9       82.67       86.37     10.79 o 
   5  11   9       50.02       60.68      8.09 o 
   6  11   9       76.75       67.28      8.18 o 
   7  11   9       23.29       14.95      8.76 o 
   8  11   9       21.23       22.22      5.50 o 
   9  11   9       90.96       74.83      8.24 o 
  11  11   9       55.20       65.77     12.83 o 
  -2  12   9        4.92       -9.38     11.99 o 
  -1  12   9       25.22       39.58      9.71 o 
   0  12   9       24.76       43.40      8.80 o 
   1  12   9       28.55       34.51     10.81 o 
   2  12   9       15.24        9.86      5.05 o 
   3  12   9        1.45        3.90      4.38 o 
   4  12   9      100.30       78.88     11.52 o 
   5  12   9       93.40       66.54      8.99 o 
   6  12   9      132.68      123.68     10.09 o 
   7  12   9       31.22       46.70     10.25 o 
   8  12   9       46.65       38.27      7.20 o 
   9  12   9        6.02        5.31      6.69 o 
  10  12   9       27.21       20.19     15.03 o 
   0  13   9       45.16       46.42      9.23 o 
   1  13   9       15.56       28.17     11.48 o 
   2  13   9       78.19       78.82      9.04 o 
   3  13   9        0.55        8.58      5.11 o 
   4  13   9       10.41       24.57     11.04 o 
   5  13   9       87.62       75.67     10.27 o 
   6  13   9      165.89      134.90     11.02 o 
   7  13   9       17.01        9.17     10.59 o 
   8  13   9        0.59        9.12      5.31 o 
   9  13   9        3.97       10.35      7.42 o 
   2  14   9       55.78       37.68      7.70 o 
   3  14   9        4.46        3.93      5.35 o 
   4  14   9      133.92      128.30     13.96 o 
   5  14   9       80.97       75.00     10.98 o 
   6  14   9       56.55       70.97     10.44 o 
   7  14   9       32.91       58.22     12.81 o 
  -6 -10  10       31.15       27.78     12.75 o 
  -5 -10  10      139.27      136.47     12.42 o 
  -4 -10  10       15.31       20.77      8.02 o 
  -3 -10  10       19.99       11.07     10.83 o 
  -2 -10  10       24.29       -0.84     16.80 o 
  -1 -10  10       78.90       75.02      9.81 o 
  -8  -9  10      196.24      124.16     19.37 o 
  -7  -9  10      118.39       87.77     12.90 o 
  -6  -9  10       61.33       58.89     12.49 o 
  -5  -9  10      104.52      120.90     11.58 o 
  -4  -9  10      197.75      182.09     11.91 o 
  -3  -9  10      102.37      115.25     11.97 o 
  -2  -9  10        2.91       -5.41     14.88 o 
  -1  -9  10        5.09       21.66      6.34 o 
   0  -9  10       81.65      103.08     17.56 o 
   1  -9  10      316.31      363.76     16.37 o 
  -9  -8  10        8.14        4.08     13.05 o 
  -8  -8  10      107.00       89.60     17.04 o 
  -7  -8  10       93.81       83.45     11.91 o 
  -6  -8  10      204.20      187.57     13.48 o 
  -5  -8  10       31.57       41.67      8.99 o 
  -4  -8  10      768.36      704.95     20.15 o 
  -3  -8  10      335.19      314.79     15.12 o 
  -2  -8  10       40.33       42.51     15.21 o 
  -1  -8  10       20.69        8.71      5.39 o 
   0  -8  10       33.03        3.93     13.55 o 
   1  -8  10       63.36       65.01      9.49 o 
   2  -8  10      184.15      203.17     12.53 o 
   3  -8  10       22.31       41.93     11.63 o 
 -10  -7  10      340.10      344.19     20.51 o 
  -9  -7  10       77.79       87.36     13.91 o 
  -8  -7  10      209.85      195.90     18.87 o 
  -7  -7  10      162.20      162.62     15.79 o 
  -6  -7  10      331.35      364.51     21.25 o 
  -5  -7  10       85.91       86.91      9.21 o 
  -4  -7  10     1229.54     1176.91     25.88 o 
  -3  -7  10      705.60      731.08     20.64 o 
  -2  -7  10      549.79      604.14     26.44 o 
  -1  -7  10      185.50      183.69     12.08 o 
   0  -7  10      293.90      247.86     19.20 o 
   1  -7  10      196.48      168.61     11.30 o 
   2  -7  10      147.62      139.28     10.48 o 
   3  -7  10       81.81       71.16     11.60 o 
   4  -7  10      224.81      200.00     20.92 o 
 -10  -6  10      475.96      514.88     24.07 o 
  -9  -6  10      505.48      587.14     26.08 o 
  -8  -6  10      357.43      350.58     18.96 o 
  -7  -6  10      187.73      187.19     16.13 o 
  -6  -6  10       73.28       73.38     13.50 o 
  -5  -6  10       78.57      102.95      8.99 o 
  -4  -6  10      371.12      356.17     13.05 o 
  -3  -6  10      962.04      923.78     22.39 o 
  -2  -6  10      493.84      464.49     22.13 o 
  -1  -6  10      148.86      121.87      9.58 o 
   0  -6  10      209.70      180.95     16.41 o 
   1  -6  10      678.68      593.35     18.03 o 
   2  -6  10      473.09      473.79     16.37 o 
   3  -6  10      157.53      141.63     11.52 o 
   4  -6  10      206.96      206.75     20.17 o 
   5  -6  10       40.68       36.63      7.40 o 
 -10  -5  10      112.35       96.96      8.74 o 
  -9  -5  10      520.16      587.70     25.65 o 
  -8  -5  10      747.20      754.13     27.42 o 
  -7  -5  10      867.75      837.70     28.06 o 
  -6  -5  10      323.59      328.04     18.46 o 
  -5  -5  10      594.59      540.29     16.09 o 
  -4  -5  10      197.89      171.94      9.30 o 
  -3  -5  10      592.88      569.19     16.82 o 
  -2  -5  10      324.08      279.85     17.60 o 
  -1  -5  10      342.89      301.70     11.86 o 
   0  -5  10      264.30      217.36     16.33 o 
   1  -5  10      712.59      673.85     18.72 o 
   2  -5  10      153.02      144.00      9.23 o 
   3  -5  10      182.96      190.46     12.21 o 
   4  -5  10       53.19       45.43     14.06 o 
   5  -5  10       10.95       11.48      5.85 o 
   6  -5  10       22.57       22.63     11.37 o 
 -10  -4  10        5.39        3.62      6.32 o 
  -9  -4  10       19.54       27.85      8.63 o 
  -8  -4  10      162.15      136.82      8.99 o 
  -7  -4  10      998.09     1057.84     21.10 o 
  -6  -4  10      832.79      825.31     27.39 o 
  -5  -4  10     1712.09     1833.48     32.05 o 
  -4  -4  10     1012.74      951.46     20.66 o 
  -3  -4  10     1453.04     1549.96     38.42 o 
  -2  -4  10      165.30      153.28     13.72 o 
  -1  -4  10      329.72      301.18     11.37 o 
   0  -4  10      634.60      558.04     22.07 o 
   1  -4  10      640.55      627.97     17.43 o 
   2  -4  10      147.69      123.45      8.46 o 
   3  -4  10      298.51      328.88     13.85 o 
   4  -4  10      270.29      297.11     19.05 o 
   5  -4  10      189.04      195.25     12.55 o 
   6  -4  10       54.23       57.46     11.11 o 
   7  -4  10      220.90      218.91     13.63 o 
 -10  -3  10       33.94       37.90      7.40 o 
  -9  -3  10       79.58      123.94     10.33 o 
  -8  -3  10       12.29       28.34      4.90 o 
  -7  -3  10      319.15      297.45     10.72 o 
  -6  -3  10     1024.96     1074.15     30.78 o 
  -5  -3  10      466.17      455.80     10.89 o 
  -4  -3  10      464.08      455.52     10.29 o 
  -3  -3  10     1025.94     1027.45     28.24 o 
  -2  -3  10      475.19      414.79     17.92 o 
  -1  -3  10        5.72        8.18      3.13 o 
   0  -3  10      744.51      647.66     22.48 o 
   1  -3  10     1515.28     1406.43     26.90 o 
   2  -3  10      339.75      324.18     12.06 o 
   3  -3  10       24.95       27.07      9.08 o 
   4  -3  10      267.43      228.69     16.54 o 
   5  -3  10      698.19      698.50     19.65 o 
   6  -3  10      447.76      496.72     25.06 o 
   7  -3  10      418.16      410.31     16.29 o 
   8  -3  10      371.89      340.74     21.22 o 
 -10  -2  10       45.13       47.80      7.85 o 
  -9  -2  10       39.42       48.06      8.80 o 
  -8  -2  10      209.81      201.03     16.09 o 
  -7  -2  10        2.47        8.97      3.43 o 
  -6  -2  10       80.57       71.05      7.79 o 
  -5  -2  10      172.04      152.13      6.95 o 
  -4  -2  10      510.44      506.10     10.68 o 
  -3  -2  10      229.89      231.43      8.26 o 
  -2  -2  10      369.01      352.67     14.71 o 
  -1  -2  10      220.24      201.59      8.43 o 
   0  -2  10      460.12      424.31     16.11 o 
   1  -2  10      123.16      114.21      7.55 o 
   2  -2  10     1010.44      963.49     20.66 o 
   3  -2  10       11.92       17.32      8.30 o 
   4  -2  10       19.20       27.59     10.66 o 
   5  -2  10      228.62      248.57     11.50 o 
   6  -2  10      426.55      410.39     22.00 o 
   7  -2  10      249.66      232.42     12.86 o 
   8  -2  10      386.58      406.19     22.26 o 
 -10  -1  10       15.62       19.28      6.84 o 
  -9  -1  10      256.53      306.04     13.29 o 
  -8  -1  10      446.86      495.49     21.76 o 
  -7  -1  10      195.08      207.29      9.25 o 
  -6  -1  10       87.85       92.10      8.00 o 
  -5  -1  10        8.32        6.56      3.88 o 
  -4  -1  10      413.41      417.83      9.49 o 
  -3  -1  10      752.50      792.29     15.70 o 
  -2  -1  10     1010.89     1109.74     27.72 o 
  -1  -1  10     3317.68     3417.09     38.33 o 
   0  -1  10     4593.67     4796.71     60.14 o 
   1  -1  10     1785.02     1835.72     23.62 o 
   2  -1  10     1260.06     1225.27     30.59 o 
   3  -1  10     1518.81     1503.80     36.76 o 
   4  -1  10      405.20      383.99     12.77 o 
   5  -1  10        4.26        0.09      3.47 o 
   6  -1  10       40.28       20.15     11.37 o 
   7  -1  10       70.83       64.06      8.76 o 
   8  -1  10      378.55      437.03     22.24 o 
   9  -1  10       95.24      105.11     17.49 o 
 -10   0  10       55.60       75.60     11.80 o 
  -9   0  10       64.23       96.61     14.52 o 
  -8   0  10      307.56      379.44     19.56 o 
  -7   0  10      475.77      486.58     13.52 o 
  -6   0  10      203.12      221.83      9.73 o 
  -5   0  10        5.03       13.18      3.88 o 
  -4   0  10        3.32       10.72      3.04 o 
  -3   0  10      611.89      673.53     14.02 o 
  -2   0  10      346.83      316.50     12.17 o 
  -1   0  10      734.08      735.56     12.47 o 
   0   0  10     1170.40     1180.14     19.76 o 
   1   0  10     1756.85     1804.10     23.38 o 
   2   0  10     1921.93     2082.70     26.19 o 
   3   0  10     1988.19     2146.27     31.82 o 
   4   0  10     1964.87     2077.50     27.14 o 
   5   0  10      610.25      516.24     15.01 o 
   6   0  10      133.96      116.67     12.73 o 
   7   0  10       85.44       78.17      8.54 o 
   8   0  10      113.52      110.12     12.32 o 
   9   0  10      115.81      124.22     16.70 o 
  10   0  10      128.51      134.73     12.06 o 
 -10   1  10      225.85      187.57     15.83 o 
  -9   1  10      234.89      267.68     19.07 o 
  -8   1  10      257.88      267.47     16.01 o 
  -7   1  10      923.89      970.05     29.79 o 
  -6   1  10     1258.16     1311.66     36.24 o 
  -5   1  10      326.82      284.96      8.46 o 
  -4   1  10      450.27      509.25     10.46 o 
  -3   1  10      679.90      766.02     15.19 o 
  -2   1  10      270.77      298.57     10.96 o 
  -1   1  10       20.23       38.59      3.41 o 
   0   1  10      238.82      258.99      8.18 o 
   1   1  10      394.59      367.86      8.41 o 
   2   1  10      737.01      751.80     12.96 o 
   3   1  10     1261.21     1335.75     22.33 o 
   4   1  10     1699.15     1805.07     24.24 o 
   5   1  10     2091.83     2138.20     28.13 o 
   6   1  10     1011.73     1060.56     20.58 o 
   7   1  10      515.57      519.71     12.29 o 
   8   1  10      558.30      561.62     23.23 o 
  10   1  10       68.82       76.16     13.37 o 
 -10   2  10      173.08      196.46     16.33 o 
  -9   2  10      189.80      173.36     16.93 o 
  -8   2  10      199.50      188.70     16.11 o 
  -7   2  10      191.09      184.32     12.94 o 
  -6   2  10      853.06      960.45     30.87 o 
  -5   2  10      454.75      457.57     14.65 o 
  -4   2  10      854.88      864.87     19.52 o 
  -3   2  10     1270.95     1441.31     35.85 o 
  -2   2  10      973.01      942.96     21.27 o 
  -1   2  10      121.79      106.60      4.55 o 
   0   2  10      517.15      566.43     19.09 o 
   1   2  10      154.16      151.38      5.44 o 
   2   2  10       82.89       89.93      4.40 o 
   3   2  10      130.58      122.91      6.23 o 
   4   2  10     1757.95     1873.58     24.78 o 
   5   2  10     1189.47     1254.82     19.09 o 
   6   2  10      569.90      672.66     23.23 o 
   7   2  10      907.52      970.85     20.23 o 
   8   2  10      707.10      718.78     24.27 o 
   9   2  10      513.33      527.69     26.01 o 
  10   2  10        5.17       -3.80      6.49 o 
  -9   3  10       53.03       70.21     15.96 o 
  -8   3  10      187.76      181.56     15.90 o 
  -7   3  10       62.39       91.46     11.50 o 
  -6   3  10      338.31      362.10     14.73 o 
  -5   3  10      702.55      743.76     19.20 o 
  -4   3  10      379.41      366.69     12.66 o 
  -3   3  10      271.66      268.27     11.43 o 
  -2   3  10     1621.86     1646.57     29.27 o 
  -1   3  10     1200.88     1322.20     24.87 o 
   0   3  10     2013.94     2106.62     45.71 o 
   1   3  10      228.15      203.77      9.06 o 
   2   3  10       53.46       64.30      3.77 o 
   3   3  10       40.71       40.01      4.34 o 
   4   3  10       79.58       80.89      4.90 o 
   5   3  10      562.76      594.64     11.93 o 
   6   3  10      106.62      105.72      9.25 o 
   7   3  10      692.58      724.02     17.71 o 
   8   3  10     1310.01     1355.62     26.32 o 
   9   3  10      354.83      343.01     14.02 o 
  10   3  10      114.80      106.51      9.94 o 
  11   3  10      122.82      122.63     16.52 o 
  -9   4  10       22.38       41.69     14.47 o 
  -8   4  10      180.32      141.41     14.28 o 
  -7   4  10       68.83       67.45     10.22 o 
  -6   4  10      104.62      116.24     11.52 o 
  -5   4  10      236.61      243.55     11.82 o 
  -4   4  10      363.34      328.17     12.27 o 
  -3   4  10      575.76      582.52     16.65 o 
  -2   4  10       50.51       38.42      4.98 o 
  -1   4  10     1673.11     1599.98     28.75 o 
   0   4  10     3016.58     3153.78     63.57 o 
   1   4  10     1038.85     1002.43     21.16 o 
   2   4  10      298.27      260.11     10.55 o 
   3   4  10       94.85       78.73     10.09 o 
   4   4  10       34.60       33.84      3.36 o 
   5   4  10      210.04      215.92      6.84 o 
   6   4  10       30.75       27.48      4.55 o 
   7   4  10      112.59      116.97      6.90 o 
   8   4  10      447.95      452.48     14.02 o 
   9   4  10      469.59      493.55     16.24 o 
  10   4  10      583.69      609.96     18.42 o 
  11   4  10      452.33      456.81     16.91 o 
  -8   5  10      155.12      146.96     15.44 o 
  -7   5  10      194.97      210.09     14.78 o 
  -6   5  10      472.85      506.98     18.31 o 
  -5   5  10      285.95      308.06     13.07 o 
  -4   5  10       65.51       67.06      7.66 o 
  -3   5  10      672.24      628.94     17.86 o 
  -2   5  10       11.89       24.78      4.64 o 
  -1   5  10      267.76      256.19     10.27 o 
   0   5  10      561.88      494.65     19.69 o 
   1   5  10     1987.20     1889.73     32.66 o 
   2   5  10     1353.66     1401.62     26.75 o 
   3   5  10     1178.96     1192.27     32.98 o 
   4   5  10      407.05      421.50     13.20 o 
   5   5  10      911.91      908.51     20.51 o 
   6   5  10       59.57       54.01     10.74 o 
   7   5  10       34.78       26.04      6.43 o 
   8   5  10      383.68      344.78     10.35 o 
   9   5  10      214.38      223.81     12.17 o 
  10   5  10      478.78      504.93     16.50 o 
  11   5  10      254.88      244.63     14.75 o 
  -8   6  10       72.75       71.76     11.30 o 
  -7   6  10       63.71       40.70      8.69 o 
  -6   6  10      263.74      294.11     19.61 o 
  -5   6  10      267.16      277.07     13.18 o 
  -4   6  10      331.99      331.40     13.14 o 
  -3   6  10      715.30      727.65     19.54 o 
  -2   6  10       15.67       16.54      4.36 o 
  -1   6  10      416.88      394.82     13.07 o 
   0   6  10      206.44      191.05     14.06 o 
   1   6  10       35.22       43.10      6.51 o 
   2   6  10     1126.32     1179.02     24.35 o 
   3   6  10     1690.21     1681.37     31.15 o 
   4   6  10     1733.58     1755.59     31.75 o 
   5   6  10     1428.56     1543.81     29.31 o 
   6   6  10      184.61      186.58     14.19 o 
   7   6  10      207.69      236.82     16.50 o 
   8   6  10      148.56      153.08      9.49 o 
   9   6  10       89.57       89.15     13.35 o 
  10   6  10       15.23       16.33      7.48 o 
  11   6  10       13.26        4.94      7.31 o 
  -7   7  10       21.49       21.72      7.16 o 
  -6   7  10       24.20       47.78     14.82 o 
  -5   7  10       20.41       22.09      7.57 o 
  -4   7  10      985.58      979.67     23.86 o 
  -3   7  10     1213.44     1206.29     26.79 o 
  -2   7  10      514.28      515.24     15.72 o 
  -1   7  10      644.34      612.98     17.04 o 
   0   7  10     1261.14     1282.17     26.60 o 
   1   7  10      558.14      519.69     15.68 o 
   2   7  10     1019.74      963.73     21.94 o 
   3   7  10     1346.15     1427.98     28.54 o 
   4   7  10     2342.11     2385.54     39.88 o 
   5   7  10     1477.44     1400.20     27.74 o 
   6   7  10      689.82      665.42     25.43 o 
   7   7  10      586.64      601.85     17.69 o 
   8   7  10      651.58      690.93     18.59 o 
   9   7  10      229.11      254.92     17.88 o 
  10   7  10      114.73      129.12     14.67 o 
  11   7  10        3.13        4.16      6.54 o 
  -6   8  10       10.79      -12.77     13.52 o 
  -5   8  10       35.76       29.23      8.99 o 
  -4   8  10      411.24      378.64     15.21 o 
  -3   8  10      545.67      574.04     18.70 o 
  -2   8  10      372.63      346.87     13.29 o 
  -1   8  10      376.55      326.81     12.51 o 
   0   8  10      933.74      955.40     22.97 o 
   1   8  10      438.93      419.62     14.54 o 
   2   8  10      330.17      337.59     12.79 o 
   3   8  10       32.31       25.13      7.92 o 
   4   8  10      941.48      821.82     20.12 o 
   5   8  10      379.84      393.68     13.76 o 
   6   8  10      330.02      365.38     14.60 o 
   7   8  10      806.46      831.74     21.27 o 
   8   8  10      788.43      805.49     30.15 o 
   9   8  10      339.42      313.52     19.61 o 
  10   8  10      358.93      319.11     19.35 o 
  11   8  10       26.34       28.13      9.12 o 
  -5   9  10      103.13      109.30     11.80 o 
  -4   9  10      149.33      142.79     10.96 o 
  -3   9  10       93.80       92.26     11.67 o 
  -2   9  10      229.78      267.30     22.37 o 
  -1   9  10      223.05      200.24     11.00 o 
   0   9  10      384.35      413.18     16.05 o 
   1   9  10      356.24      361.41     14.19 o 
   2   9  10      256.15      247.67     11.41 o 
   3   9  10       59.10       63.57      8.93 o 
   4   9  10       29.25       25.54      4.96 o 
   5   9  10       18.37       11.71      4.16 o 
   6   9  10       12.60       17.04      8.37 o 
   7   9  10      305.44      316.17     13.33 o 
   8   9  10      961.53      976.67     24.16 o 
  10   9  10      566.48      591.30     26.16 o 
  11   9  10      133.65       97.84     13.91 o 
  -4  10  10       48.46       45.69      9.28 o 
  -3  10  10       77.87       86.19     12.25 o 
  -2  10  10        1.06        0.67      4.27 o 
  -1  10  10       67.43       78.39      8.11 o 
   0  10  10      231.63      228.10     13.57 o 
   1  10  10      696.81      642.12     19.28 o 
   2  10  10      262.95      293.20     12.73 o 
   3  10  10      311.87      271.29     13.40 o 
   4  10  10      373.79      358.28     13.70 o 
   5  10  10      352.22      330.22     13.40 o 
   6  10  10      163.22      165.05     12.08 o 
   7  10  10      126.60      127.85      9.88 o 
   8  10  10      264.43      274.41     13.11 o 
   9  10  10      304.09      286.45     20.64 o 
  10  10  10      337.63      310.20     19.37 o 
  11  10  10      221.62      199.31     18.85 o 
  -3  11  10       19.78        5.93     14.69 o 
  -2  11  10        2.82       12.32      5.24 o 
  -1  11  10        9.80        8.74      5.16 o 
   0  11  10        9.95       -7.55     10.20 o 
   1  11  10      213.83      180.76     11.71 o 
   2  11  10      330.73      298.85     13.72 o 
   3  11  10       89.64       55.69     10.01 o 
   4  11  10      173.86      161.13     11.15 o 
   5  11  10      945.39      870.44     22.61 o 
   6  11  10      268.64      261.62     14.13 o 
   7  11  10      165.73      139.86     10.79 o 
   8  11  10      181.03      184.14     11.95 o 
   9  11  10       81.59       79.25     16.01 o 
  10  11  10       76.68       75.80      8.82 o 
  -1  12  10       99.29       89.19      9.64 o 
   0  12  10       76.31       90.77     13.05 o 
   1  12  10       21.05       16.44      8.69 o 
   2  12  10       84.34       85.14      9.23 o 
   3  12  10       60.73       56.79     10.81 o 
   4  12  10       80.62       61.56      7.77 o 
   5  12  10      147.65      126.49     10.38 o 
   6  12  10      151.99      161.71     13.70 o 
   7  12  10      434.49      459.51     17.75 o 
   8  12  10      268.62      224.13     13.22 o 
   9  12  10       65.75       56.02     15.90 o 
   0  13  10      203.61      255.78     16.76 o 
   1  13  10      150.34      162.47     12.66 o 
   2  13  10      204.08      215.94     13.37 o 
   3  13  10       96.56       85.42     12.42 o 
   4  13  10       91.07       66.72      8.39 o 
   5  13  10       39.60       28.43      6.77 o 
   6  13  10       41.11       42.43     12.36 o 
   7  13  10      470.53      506.38     18.77 o 
   8  13  10      438.80      428.90     17.71 o 
   4  14  10       75.48       47.50      7.72 o 
   5  14  10       49.10       64.28      8.78 o 
   6  14  10       52.84       79.74     14.39 o 
  -6  -9  11        6.60       -3.13     17.02 o 
  -5  -9  11       14.39        7.29      5.93 o 
  -4  -9  11       39.89       40.21     12.64 o 
  -3  -9  11       11.21       15.14      9.84 o 
  -2  -9  11        3.43       -0.50      7.42 o 
  -1  -9  11       46.59       41.41     11.84 o 
  -8  -8  11        7.81       25.88     10.05 o 
  -7  -8  11      122.46      120.68     15.64 o 
  -6  -8  11       76.68       66.26     16.70 o 
  -5  -8  11       25.96       25.84      6.49 o 
  -4  -8  11      159.65      152.72     13.63 o 
  -3  -8  11       14.92       19.76      8.89 o 
  -2  -8  11        7.25        2.18      7.05 o 
  -1  -8  11       47.04       57.72     11.63 o 
   0  -8  11       19.79       34.86     16.18 o 
   1  -8  11       87.11      105.63     10.33 o 
   2  -8  11       22.20       33.54     16.82 o 
  -9  -7  11       64.38       49.78     14.84 o 
  -8  -7  11       29.33       30.05     10.12 o 
  -7  -7  11        5.89        6.49     12.81 o 
  -6  -7  11       16.73       17.62     14.37 o 
  -5  -7  11      150.47      146.53     11.04 o 
  -4  -7  11       37.66       63.61     15.08 o 
  -3  -7  11       60.45       55.39      9.12 o 
  -2  -7  11       36.39       38.91      7.66 o 
  -1  -7  11       15.75       24.48      9.73 o 
   0  -7  11       33.16       32.85     14.95 o 
   1  -7  11       78.42       83.95      8.95 o 
   2  -7  11       22.21       22.28     15.19 o 
   3  -7  11       47.66       57.96      9.56 o 
  -9  -6  11       22.62        6.92     12.70 o 
  -8  -6  11       71.33       43.44     10.05 o 
  -7  -6  11       83.66       89.71     14.09 o 
  -6  -6  11      129.33      141.00     16.44 o 
  -5  -6  11       19.30       23.55      5.61 o 
  -4  -6  11       15.85       17.41     12.47 o 
  -3  -6  11       26.47       23.81      8.28 o 
  -2  -6  11      100.62       86.86      8.71 o 
  -1  -6  11       23.10       18.59      8.97 o 
   0  -6  11       12.20        0.04     12.81 o 
   1  -6  11      165.73      134.40     10.46 o 
   2  -6  11      118.24      124.70     16.82 o 
   3  -6  11       39.82       43.61      8.50 o 
   4  -6  11       44.76       52.72      8.99 o 
  -9  -5  11       15.97       31.02     12.66 o 
  -8  -5  11       13.89       18.14      8.52 o 
  -7  -5  11       60.26       62.10     12.19 o 
  -6  -5  11      163.00      170.23     11.02 o 
  -5  -5  11       66.09       72.00      7.38 o 
  -4  -5  11       78.45       77.03     12.55 o 
  -3  -5  11       61.48       51.88      7.98 o 
  -2  -5  11       35.67       30.33      6.75 o 
  -1  -5  11       59.78       54.94     11.37 o 
   0  -5  11       26.17       38.09     13.68 o 
   1  -5  11      163.32      150.02     10.55 o 
   2  -5  11       23.16       17.80     12.12 o 
   3  -5  11      100.49      100.39      9.86 o 
   4  -5  11      144.68      136.22     10.55 o 
   5  -5  11       25.01       29.62     11.19 o 
 -10  -4  11      207.55      203.77     14.04 o 
  -9  -4  11       71.82       92.77     13.70 o 
  -8  -4  11      101.59      103.71     11.54 o 
  -7  -4  11       93.95       76.42     11.95 o 
  -6  -4  11       30.60       16.31      5.28 o 
  -5  -4  11        3.77        5.11      4.21 o 
  -4  -4  11      259.04      238.05     15.81 o 
  -3  -4  11      597.69      555.93     16.48 o 
  -2  -4  11      387.66      354.46     13.05 o 
  -1  -4  11       70.59       54.40     10.50 o 
   0  -4  11      295.58      287.23     18.27 o 
   1  -4  11       81.29       67.99      7.25 o 
   2  -4  11       29.25       26.55     10.98 o 
   3  -4  11       23.99       29.87      7.77 o 
   4  -4  11       91.48       94.56      9.30 o 
   5  -4  11       32.86       36.88      9.99 o 
   6  -4  11        1.05      -10.79     14.80 o 
 -10  -3  11       68.07       50.58     11.58 o 
  -9  -3  11       51.82       47.02      8.84 o 
  -8  -3  11       25.12       30.65      6.69 o 
  -7  -3  11       80.65      118.70      9.53 o 
  -6  -3  11      496.17      473.49     11.24 o 
  -5  -3  11      160.84      161.99      9.86 o 
  -4  -3  11       34.77       45.41     10.70 o 
  -3  -3  11      118.39      101.72      8.54 o 
  -2  -3  11      537.58      515.44     15.19 o 
  -1  -3  11      650.13      652.82     23.30 o 
   0  -3  11        6.64        4.83      9.97 o 
   1  -3  11      233.11      213.48      9.97 o 
   2  -3  11       19.16       10.68      9.40 o 
   3  -3  11       10.94        2.96      6.64 o 
   4  -3  11        4.05        8.76      6.64 o 
   5  -3  11        5.01       11.24      9.38 o 
   6  -3  11       11.23        4.96     14.95 o 
   7  -3  11       40.23       28.69      7.27 o 
 -10  -2  11       25.15        3.95     15.96 o 
  -9  -2  11      359.81      365.22     14.34 o 
  -8  -2  11       33.66       28.88      6.47 o 
  -7  -2  11       10.51        5.76      7.38 o 
  -6  -2  11      152.85      165.31     14.09 o 
  -5  -2  11      450.05      399.67      9.92 o 
  -4  -2  11      303.70      258.11     10.33 o 
  -3  -2  11      202.54      200.67      9.99 o 
  -2  -2  11      191.46      178.67     11.45 o 
  -1  -2  11      109.91       89.28     10.29 o 
   0  -2  11      157.63      121.40     11.93 o 
   1  -2  11       11.70        9.17      3.84 o 
   2  -2  11      111.28      101.88     11.63 o 
   3  -2  11      100.93       99.78      8.41 o 
   4  -2  11       35.99       45.10      7.51 o 
   5  -2  11       11.29        8.78      8.91 o 
   6  -2  11      134.09      138.91     17.75 o 
   7  -2  11        8.72       10.74      5.89 o 
   8  -2  11        6.09        4.36     14.93 o 
 -10  -1  11       94.39       88.93     15.92 o 
  -9  -1  11       83.63       95.56     14.11 o 
  -8  -1  11       20.93       27.03      6.47 o 
  -7  -1  11      139.89      121.42      9.36 o 
  -6  -1  11       24.61       33.28     10.59 o 
  -5  -1  11       31.80       33.46      4.01 o 
  -4  -1  11      176.32      176.38      8.26 o 
  -3  -1  11      539.31      538.35     11.15 o 
  -2  -1  11      430.78      428.99      9.81 o 
  -1  -1  11       57.46       51.21      6.38 o 
   0  -1  11      259.23      273.42     12.86 o 
   1  -1  11      164.73      162.64      8.13 o 
   2  -1  11      380.08      364.82     16.52 o 
   3  -1  11      103.75      101.31      8.52 o 
   4  -1  11        5.13       18.57      5.80 o 
   5  -1  11       36.07       35.03     11.43 o 
   6  -1  11       50.03       52.91      7.33 o 
   7  -1  11        0.58       12.01      5.41 o 
   8  -1  11        1.72       30.31     14.54 o 
 -10   0  11       12.30       26.64     17.00 o 
  -9   0  11       20.01       45.00     11.63 o 
  -8   0  11       11.48        1.29      8.35 o 
  -7   0  11       15.92       20.94     11.32 o 
  -6   0  11       49.78       41.50     10.81 o 
  -5   0  11        0.26       -0.19      2.22 o 
  -4   0  11      224.97      213.65      8.58 o 
  -3   0  11       22.15       25.54      4.01 o 
  -2   0  11      270.48      262.64      7.72 o 
  -1   0  11      146.30      178.82      7.57 o 
   0   0  11      391.25      412.79     15.10 o 
   1   0  11        6.57       11.41      2.42 o 
   2   0  11      325.09      312.62      9.88 o 
   3   0  11      378.56      365.76     12.10 o 
   4   0  11      510.09      502.58     14.86 o 
   5   0  11       40.91       37.58     10.16 o 
   6   0  11      192.64      208.99     12.29 o 
   7   0  11       51.77       32.89      6.73 o 
   8   0  11       24.64       54.77     14.67 o 
   9   0  11        8.50        7.96     11.82 o 
  -9   1  11       29.82       31.23     12.25 o 
  -8   1  11       46.76       56.69     10.76 o 
  -7   1  11       33.55       33.78     12.55 o 
  -6   1  11        0.05        1.90      3.62 o 
  -5   1  11      191.99      164.52      9.32 o 
  -4   1  11      214.74      242.10     14.80 o 
  -3   1  11        9.36       13.61      6.36 o 
  -2   1  11        0.11       10.68      3.34 o 
  -1   1  11      269.70      229.12      8.05 o 
   0   1  11       95.96       91.85      7.74 o 
   1   1  11      560.59      570.77     11.07 o 
   2   1  11       98.73       92.84      6.30 o 
   3   1  11      200.37      211.04      7.12 o 
   4   1  11      165.94      163.57      6.67 o 
   5   1  11      230.50      230.28     14.60 o 
   6   1  11       28.63       21.79      5.13 o 
   7   1  11       82.19       70.32      7.77 o 
   8   1  11       94.86      106.47     15.38 o 
  -9   2  11        6.98       24.18     11.95 o 
  -8   2  11       23.87       32.29      9.53 o 
  -7   2  11       35.41       22.97     11.91 o 
  -6   2  11        0.27        3.88      4.03 o 
  -5   2  11      143.94      128.45      9.12 o 
  -4   2  11      469.24      417.38     18.98 o 
  -3   2  11      284.30      260.37     11.35 o 
  -2   2  11      541.69      538.76     14.99 o 
  -1   2  11      483.77      470.08     18.85 o 
   0   2  11      105.05      109.36      7.89 o 
   1   2  11      182.90      201.42      6.26 o 
   2   2  11      186.47      193.27      7.66 o 
   3   2  11       77.01       69.87      4.85 o 
   4   2  11       24.07       29.77      3.82 o 
   5   2  11      330.98      312.90     11.17 o 
   6   2  11        1.24        1.94      2.70 o 
   7   2  11       71.81       75.69      6.13 o 
   9   2  11      143.88      153.54     15.51 o 
  10   2  11       12.21        3.80     10.96 o 
  -9   3  11       28.03       38.27     12.90 o 
  -8   3  11       23.81       31.21      9.68 o 
  -7   3  11       32.96       28.08     13.57 o 
  -6   3  11        0.03        0.06      3.67 o 
  -5   3  11       19.30       19.11      4.75 o 
  -4   3  11      100.45       95.15     12.53 o 
  -3   3  11       64.65       58.30      7.61 o 
  -2   3  11      244.90      237.31     10.53 o 
  -1   3  11       84.34      114.58     10.83 o 
   0   3  11       56.01       52.93      5.87 o 
   1   3  11      175.16      169.86      8.43 o 
   2   3  11      131.18      145.94     13.09 o 
   3   3  11        4.05        3.65      5.85 o 
   4   3  11      112.78      101.85      5.07 o 
   5   3  11       77.46       80.89      6.38 o 
   6   3  11      631.69      661.88     13.72 o 
   7   3  11        0.11        0.56      2.85 o 
   8   3  11       29.12       38.27      9.12 o 
   9   3  11      209.52      191.20     10.94 o 
  10   3  11       45.19       44.54     12.36 o 
  -8   4  11       10.39        9.90      9.06 o 
  -7   4  11       64.59       78.00     14.19 o 
  -6   4  11       17.52       16.65      5.03 o 
  -5   4  11       31.23       20.73      5.16 o 
  -4   4  11      161.88      152.74     14.19 o 
  -3   4  11      170.15      136.73      9.56 o 
  -2   4  11      132.44      115.34      8.35 o 
  -1   4  11       54.47       41.67      7.44 o 
   0   4  11      262.24      260.72     10.50 o 
   1   4  11      111.87       91.24      7.12 o 
   2   4  11       76.48       92.49     11.28 o 
   3   4  11       47.57       43.44      6.88 o 
   4   4  11       41.06       44.63      6.13 o 
   5   4  11        5.57        9.10      8.56 o 
   6   4  11      673.96      647.06     17.45 o 
   7   4  11      322.51      314.90     12.14 o 
   8   4  11      334.43      295.64     18.38 o 
   9   4  11       49.63       41.95      8.15 o 
  10   4  11       25.90       22.41      7.83 o 
  -8   5  11       10.67       -0.39      8.97 o 
  -7   5  11       21.52       25.41     12.90 o 
  -6   5  11        0.90        0.60      5.57 o 
  -5   5  11       37.99       40.16      5.95 o 
  -4   5  11       25.41       38.31      9.06 o 
  -3   5  11      545.32      516.04     16.52 o 
  -2   5  11      382.26      350.45     12.99 o 
  -1   5  11      184.41      188.39     10.85 o 
   0   5  11        0.23        5.69      3.28 o 
   1   5  11      130.59      120.47      8.54 o 
   2   5  11       89.70       85.68     11.56 o 
   3   5  11      191.70      166.54      9.56 o 
   4   5  11       88.04       95.15      7.74 o 
   5   5  11       20.76       36.43      9.92 o 
   6   5  11       35.02       22.80      4.96 o 
   7   5  11       17.88       15.42      3.60 o 
   8   5  11      284.52      291.56     20.69 o 
   9   5  11      144.45      125.02     13.87 o 
  10   5  11      100.21       98.99     13.27 o 
  -7   6  11       33.69       -1.25     12.29 o 
  -6   6  11        0.06       -0.54      5.65 o 
  -5   6  11       57.63       51.77      6.95 o 
  -4   6  11       27.27       24.50     10.03 o 
  -3   6  11       43.09       24.37      7.51 o 
  -2   6  11      235.50      230.84     11.26 o 
  -1   6  11      179.49      168.85     11.07 o 
   0   6  11        3.15        0.37      2.96 o 
   1   6  11        7.77       16.18      4.06 o 
   2   6  11      404.28      385.46     18.87 o 
   3   6  11      121.56      114.54      9.02 o 
   4   6  11      288.42      271.55     11.80 o 
   5   6  11       99.67       96.79      9.62 o 
   6   6  11      657.28      625.60     17.73 o 
   7   6  11      533.32      508.95     16.09 o 
   8   6  11      194.03      181.90     18.38 o 
   9   6  11       82.96       91.61     12.64 o 
  10   6  11      166.34      195.53     15.88 o 
  11   6  11      226.05      247.93     20.36 o 
  -6   7  11       25.63       35.57      8.78 o 
  -5   7  11       42.50       35.48      6.43 o 
  -4   7  11      136.16       95.45     11.89 o 
  -3   7  11       78.21       74.31      9.04 o 
  -2   7  11       55.11       45.34      7.31 o 
  -1   7  11       19.43       41.50      8.74 o 
   0   7  11       13.69       12.06      4.14 o 
   1   7  11        0.25        2.42      3.47 o 
   2   7  11       31.12       20.53      7.53 o 
   3   7  11      300.63      281.45     12.38 o 
   4   7  11      445.65      442.14     15.08 o 
   5   7  11       89.63       79.62      9.40 o 
   6   7  11      350.10      351.44     13.29 o 
   7   7  11      167.15      172.58     11.50 o 
   8   7  11      103.89       99.33     11.13 o 
  10   7  11       28.44       43.10     11.02 o 
  11   7  11      153.64      145.94     17.69 o 
  -5   8  11        0.86       -4.06      4.59 o 
  -4   8  11      189.75      133.30     13.20 o 
  -3   8  11      147.63      121.81     10.59 o 
  -2   8  11       26.95       24.22      7.20 o 
  -1   8  11       80.90       69.11      9.73 o 
   0   8  11      246.30      250.86     11.35 o 
   1   8  11       88.58       70.32      7.36 o 
   2   8  11       38.24       52.78      8.52 o 
   3   8  11      239.02      261.97     12.21 o 
   4   8  11       16.96       36.78      7.18 o 
   5   8  11       24.78       36.69      8.54 o 
   6   8  11       25.27       29.29      5.63 o 
   7   8  11        0.15        1.29      3.73 o 
   8   8  11       47.46       54.70     10.46 o 
  10   8  11       95.78       74.07     12.06 o 
  -5   9  11       12.86       12.40      5.13 o 
  -4   9  11       43.99       32.33     12.21 o 
  -3   9  11       54.98       39.02      8.84 o 
  -2   9  11       52.04       40.59      7.72 o 
  -1   9  11       56.88       60.91     10.35 o 
   0   9  11        4.16        2.89      4.10 o 
   1   9  11       32.34       19.28      4.96 o 
   2   9  11        8.35        8.13      8.43 o 
   3   9  11       29.31       22.45      6.88 o 
   4   9  11       32.22       39.67      7.42 o 
   5   9  11        9.86       11.09      8.30 o 
   6   9  11      176.27      155.99     11.00 o 
   7   9  11       74.72       81.60      8.24 o 
   8   9  11      151.24      159.25     13.05 o 
   9   9  11      117.34      106.36     12.79 o 
  -3  10  11       27.40       32.31      9.64 o 
  -2  10  11       25.45       35.37      8.58 o 
  -1  10  11        9.92        1.86      9.62 o 
   0  10  11       33.06       34.38      6.47 o 
   1  10  11      249.44      217.79     11.67 o 
   2  10  11       80.25       86.78     10.74 o 
   3  10  11       60.17       49.57      7.98 o 
   4  10  11        1.20        4.10      6.69 o 
   5  10  11       39.44       24.14      9.34 o 
   6  10  11        0.66        0.80      4.14 o 
   7  10  11       26.56       28.62      5.85 o 
   8  10  11        7.75       32.42     10.50 o 
   9  10  11      174.56      167.06     15.44 o 
  10  10  11        4.16       -9.23      9.79 o 
  -2  11  11       12.41        0.17      8.46 o 
  -1  11  11       40.53       46.76     11.19 o 
   0  11  11       19.35       12.27      5.03 o 
   1  11  11      256.70      222.58     13.74 o 
   2  11  11      101.97      100.26     11.67 o 
   3  11  11      194.22      179.53     11.50 o 
   4  11  11       32.26       35.87      8.00 o 
   5  11  11        5.97       -9.73     10.09 o 
   6  11  11        2.75        2.91      4.16 o 
   7  11  11        1.03       -3.90      4.42 o 
   8  11  11        1.06       24.53     10.48 o 
   9  11  11       30.37       19.31      9.53 o 
  -1  12  11      130.87      146.74     14.19 o 
   0  12  11        2.68        7.64      5.24 o 
   1  12  11       12.94       12.51      5.65 o 
   2  12  11       11.41        1.53     10.48 o 
   3  12  11      124.20      111.69     10.68 o 
   4  12  11      213.60      176.64     12.12 o 
   5  12  11       25.13       44.30     11.97 o 
   6  12  11        0.34        5.09      5.35 o 
   7  12  11        2.78       -4.53      4.53 o 
   8  12  11       22.63       39.75     15.25 o 
   2  13  11       79.75       62.83     13.05 o 
   3  13  11       34.20       37.42      9.47 o 
   4  13  11      102.95      108.93     10.98 o 
   5  13  11       38.03       41.22     12.60 o 
   6  13  11        1.10       -0.52      5.28 o 
   7  13  11        0.10        6.69      5.65 o 
  -6  -8  12      139.75      145.55     11.67 o 
  -5  -8  12       78.66      102.85     12.64 o 
  -4  -8  12      253.01      264.75     22.91 o 
  -3  -8  12      165.29      171.20     12.55 o 
  -2  -8  12      372.18      395.12     25.34 o 
  -1  -8  12      229.27      256.73     14.86 o 
   0  -8  12      289.18      312.16     15.51 o 
  -7  -7  12       90.66       75.34     14.80 o 
  -6  -7  12       67.64       58.43      9.17 o 
  -5  -7  12       30.09       24.91     11.30 o 
  -4  -7  12      110.71       90.06     18.16 o 
  -3  -7  12        3.38        1.75      5.09 o 
  -2  -7  12       18.47       27.35     14.97 o 
  -1  -7  12       66.04       57.81      9.99 o 
   0  -7  12      387.79      392.42     16.52 o 
   1  -7  12      192.75      201.08     13.63 o 
   2  -7  12      152.32      224.52     22.41 o 
  -8  -6  12      220.35      234.38     21.29 o 
  -7  -6  12      177.63      166.69     16.01 o 
  -6  -6  12      102.48       97.19      9.43 o 
  -5  -6  12      197.63      217.19     13.52 o 
  -4  -6  12     1290.63     1395.82     42.02 o 
  -3  -6  12      268.06      237.08     12.53 o 
  -2  -6  12       20.74        6.67     13.68 o 
  -1  -6  12       54.38       45.79      9.15 o 
   0  -6  12      195.54      175.04     11.56 o 
   1  -6  12      342.04      335.78     15.64 o 
   2  -6  12      105.78       94.80     18.55 o 
   3  -6  12      210.75      207.83     14.09 o 
  -9  -5  12       35.10       51.60     10.29 o 
  -8  -5  12      131.30      155.93     18.46 o 
  -7  -5  12      183.10      187.29     16.03 o 
  -6  -5  12      116.74      135.98     10.12 o 
  -5  -5  12      185.45      177.00     12.27 o 
  -4  -5  12      723.54      718.69     28.82 o 
  -3  -5  12      507.71      493.29     16.41 o 
  -2  -5  12      333.19      350.84     20.88 o 
  -1  -5  12      242.38      229.48     12.68 o 
   0  -5  12      203.90      184.01     11.19 o 
   1  -5  12      339.07      305.13     14.52 o 
   2  -5  12      155.07      156.49     18.05 o 
   3  -5  12      180.40      149.93     11.56 o 
   4  -5  12      464.33      485.67     26.40 o 
  -9  -4  12      178.14      196.31     17.60 o 
  -8  -4  12       91.66       98.14     16.33 o 
  -7  -4  12       80.30      104.31     13.20 o 
  -6  -4  12      110.74      106.64      9.19 o 
  -5  -4  12      230.80      229.20     12.75 o 
  -4  -4  12      271.90      263.44     18.38 o 
  -3  -4  12      328.38      311.08     12.68 o 
  -2  -4  12      874.39      882.80     29.31 o 
  -1  -4  12      347.27      299.93     13.16 o 
   0  -4  12      365.79      344.45     13.74 o 
   1  -4  12      784.46      738.30     27.55 o 
   2  -4  12      103.78      107.94     15.47 o 
   3  -4  12       87.23       78.47      8.54 o 
   4  -4  12       92.79      109.17     16.07 o 
   5  -4  12       52.62       46.29      9.75 o 
  -9  -3  12      120.55      117.71      9.49 o 
  -8  -3  12      275.32      285.74     20.30 o 
  -7  -3  12       62.03       63.96     11.97 o 
  -6  -3  12        6.80       23.75      7.12 o 
  -5  -3  12      260.61      240.20     12.79 o 
  -4  -3  12      126.77      132.61     14.13 o 
  -3  -3  12       44.34       49.35      6.51 o 
  -2  -3  12      176.06      174.55     14.50 o 
  -1  -3  12      528.58      527.13     16.37 o 
   0  -3  12      932.33      957.86     22.67 o 
   1  -3  12     1489.91     1463.16     39.11 o 
   2  -3  12      640.60      590.61     24.63 o 
   3  -3  12       62.66       70.77      8.20 o 
   4  -3  12       56.05       64.39     13.63 o 
   5  -3  12        5.34        9.75      8.48 o 
   6  -3  12        4.79        3.36      8.02 o 
  -9  -2  12      158.22      156.15     14.39 o 
  -8  -2  12      588.92      619.15     26.08 o 
  -7  -2  12      672.83      716.62     18.42 o 
  -6  -2  12      214.61      234.90     10.38 o 
  -5  -2  12      429.29      519.08     20.73 o 
  -4  -2  12      468.70      416.78     19.20 o 
  -3  -2  12      157.87      137.21      9.34 o 
  -2  -2  12       17.71       29.96     10.01 o 
  -1  -2  12      263.37      229.33     13.96 o 
   0  -2  12      652.85      632.76     17.45 o 
   1  -2  12      535.42      517.21     20.92 o 
   2  -2  12      573.36      525.99     22.17 o 
   3  -2  12     1322.70     1320.11     27.46 o 
   4  -2  12      535.16      553.94     23.96 o 
   5  -2  12      102.40      104.01     10.22 o 
   6  -2  12        8.78       -1.77      7.70 o 
   7  -2  12       85.32       83.33     12.55 o 
  -9  -1  12        4.57       17.08      7.61 o 
  -8  -1  12      421.62      506.36     25.06 o 
  -7  -1  12      937.49     1076.35     33.63 o 
  -6  -1  12      962.43     1092.01     18.83 o 
  -5  -1  12      414.06      435.91     11.91 o 
  -4  -1  12      360.27      361.04     17.13 o 
  -3  -1  12      394.73      352.63      9.32 o 
  -2  -1  12      106.39      107.85      9.97 o 
  -1  -1  12       21.26       13.52      5.85 o 
   0  -1  12        8.39        7.10      5.31 o 
   1  -1  12       82.52       78.04     10.14 o 
   2  -1  12        4.90       11.97      9.88 o 
   3  -1  12      356.66      365.61     13.16 o 
   4  -1  12      775.78      760.56     27.07 o 
   5  -1  12      443.31      400.43     15.42 o 
   6  -1  12      117.64      122.63     10.59 o 
   7  -1  12      140.86      159.04     12.90 o 
   8  -1  12      186.52      230.43     21.03 o 
  -9   0  12       44.72       41.29      9.10 o 
  -8   0  12       83.40      103.99     17.47 o 
  -7   0  12      353.73      379.07     20.12 o 
  -6   0  12      693.20      744.43     19.95 o 
  -5   0  12      369.24      427.24     15.68 o 
  -4   0  12      537.79      563.97     15.57 o 
  -3   0  12      763.34      783.99     14.13 o 
  -2   0  12     1078.60     1041.64     19.76 o 
  -1   0  12     1179.14     1214.09     18.81 o 
   0   0  12      105.38      117.86      5.97 o 
   1   0  12       34.94       30.95      6.15 o 
   2   0  12        5.70        6.54      3.41 o 
   3   0  12       13.42       26.23      4.77 o 
   4   0  12      616.09      636.62     23.58 o 
   5   0  12      951.24     1010.39     23.60 o 
   6   0  12      909.84      943.09     22.93 o 
   7   0  12      314.98      327.24     15.70 o 
   8   0  12      159.77      179.14     18.27 o 
  -9   1  12      237.60      236.75     19.48 o 
  -8   1  12       65.10       75.54     16.41 o 
  -7   1  12       40.13       41.69     11.97 o 
  -6   1  12      118.11      131.56     10.01 o 
  -5   1  12      128.19      139.77     11.26 o 
  -4   1  12      326.97      350.32     12.62 o 
  -3   1  12      326.24      336.95     12.06 o 
  -2   1  12      693.71      687.07     23.58 o 
  -1   1  12     2727.95     3053.31     47.11 o 
   0   1  12     1615.55     1677.92     23.30 o 
   1   1  12      251.07      255.97      9.23 o 
   2   1  12      257.47      274.20     12.55 o 
   3   1  12       77.99       72.89      6.38 o 
   4   1  12      512.77      498.38     20.02 o 
   5   1  12       31.77       33.58      9.19 o 
   6   1  12      346.42      337.59     13.63 o 
   7   1  12      599.96      639.23     20.02 o 
   8   1  12      173.04      219.69     20.04 o 
   9   1  12       83.40       94.20     14.26 o 
  -8   2  12      133.60      172.65     18.08 o 
  -7   2  12      215.51      209.21     16.76 o 
  -6   2  12       15.87       33.67      7.51 o 
  -5   2  12      117.71      140.92     11.54 o 
  -4   2  12      116.26      102.63      8.41 o 
  -3   2  12      182.84      205.26     10.44 o 
  -2   2  12     1304.06     1340.88     35.40 o 
  -1   2  12     1574.66     1670.41     30.78 o 
   0   2  12     2140.42     2384.31     39.32 o 
   1   2  12     1677.34     1731.41     40.53 o 
   2   2  12      483.87      462.20     14.02 o 
   3   2  12      237.17      250.80     11.00 o 
   4   2  12     1049.47     1132.24     32.23 o 
   5   2  12      179.27      180.11      7.72 o 
   6   2  12        6.11       -0.52      7.29 o 
   7   2  12      410.34      390.46     20.38 o 
   8   2  12      372.18      424.31     21.61 o 
   9   2  12      239.37      245.60     14.73 o 
  -8   3  12      186.14      220.10     19.59 o 
  -7   3  12      396.12      459.92     23.90 o 
  -6   3  12      323.23      371.80     15.14 o 
  -5   3  12      162.80      172.91     12.10 o 
  -4   3  12      223.99      215.20     10.94 o 
  -3   3  12       28.16       21.51      4.94 o 
  -2   3  12      261.13      250.32     15.72 o 
  -1   3  12      631.55      650.53     17.80 o 
   0   3  12     1240.75     1289.61     26.36 o 
   1   3  12     1593.22     1644.18     40.12 o 
   2   3  12     1491.22     1555.87     29.23 o 
   3   3  12     1051.05     1014.70     22.56 o 
   4   3  12     1187.59     1175.51     33.58 o 
   5   3  12      376.45      344.80     13.05 o 
   6   3  12       99.56       75.93      7.94 o 
   7   3  12      203.51      207.16     11.95 o 
   8   3  12      187.29      176.31     15.92 o 
  -7   4  12       90.15       92.64     13.65 o 
  -6   4  12      218.94      228.45     12.73 o 
  -5   4  12      425.57      483.30     17.64 o 
  -4   4  12      306.79      298.27     12.49 o 
  -3   4  12       38.26       42.39      6.21 o 
  -2   4  12       58.79       79.79     11.73 o 
  -1   4  12       51.84       45.36      7.36 o 
   0   4  12      258.93      302.67     12.38 o 
   1   4  12      154.49      161.28     13.24 o 
   2   4  12      162.82      150.58      9.94 o 
   3   4  12     1051.88     1121.77     24.24 o 
   4   4  12     1310.91     1366.70     37.77 o 
   5   4  12      800.84      870.33     21.40 o 
   6   4  12      160.63      175.69     10.09 o 
   7   4  12      362.66      362.94     14.82 o 
   8   4  12      106.10       99.24      8.67 o 
   9   4  12        1.65        7.92      6.82 o 
  -7   5  12       31.22       32.25     12.01 o 
  -6   5  12       77.42       88.03     12.86 o 
  -5   5  12      154.56      149.91     12.34 o 
  -4   5  12      254.57      259.06     12.06 o 
  -3   5  12      243.76      224.48     11.52 o 
  -2   5  12      170.71      173.21     11.65 o 
  -1   5  12      596.70      636.19     18.14 o 
   0   5  12        5.38        2.63      5.76 o 
   1   5  12       26.79       24.27      7.81 o 
   2   5  12      178.74      173.51     10.83 o 
   3   5  12      512.28      497.10     15.62 o 
   4   5  12      834.52      855.28     29.31 o 
   5   5  12      804.76      838.73     21.42 o 
   6   5  12      164.62      166.03      9.99 o 
   7   5  12      346.47      382.76     15.25 o 
   8   5  12      351.22      361.10     14.30 o 
   9   5  12       43.35       42.49     10.09 o 
  10   5  12      243.88      246.72     21.01 o 
  -6   6  12       29.13       14.09      9.56 o 
  -5   6  12       54.22       88.72     11.99 o 
  -4   6  12       51.91       56.06      7.29 o 
  -3   6  12      254.68      257.12     11.93 o 
  -2   6  12      454.47      424.50     16.35 o 
  -1   6  12     1167.48     1183.01     26.21 o 
   0   6  12      202.60      196.55     10.70 o 
   1   6  12       51.33       55.74      8.71 o 
   2   6  12       62.37       53.62      6.38 o 
   3   6  12      197.25      200.54     10.89 o 
   4   6  12      353.62      346.42     19.91 o 
   5   6  12      648.18      655.08     19.02 o 
   6   6  12      249.74      263.85     12.51 o 
   7   6  12      580.23      573.89     18.72 o 
   8   6  12      385.43      393.42     14.93 o 
   9   6  12      686.89      621.02     26.19 o 
  -6   7  12      225.55      293.35     20.19 o 
  -5   7  12       17.35       21.81     11.26 o 
  -4   7  12      164.24      153.34     11.15 o 
  -3   7  12      164.25      132.48     10.20 o 
  -2   7  12      116.61      110.98     11.13 o 
  -1   7  12      538.65      533.62     17.45 o 
   0   7  12      418.15      436.84     15.70 o 
   1   7  12      200.26      217.49     12.27 o 
   2   7  12        7.38       13.11      3.95 o 
   3   7  12        4.54       16.67      4.55 o 
   4   7  12      697.94      740.72     21.12 o 
   5   7  12       30.59       30.09      7.44 o 
   6   7  12        9.13       19.28      6.64 o 
   7   7  12      319.08      299.91     14.50 o 
   8   7  12      135.98      115.44      9.92 o 
   9   7  12      621.86      637.74     27.98 o 
  -5   8  12      150.98      163.26     13.91 o 
  -4   8  12      211.52      153.30     23.64 o 
  -3   8  12       10.29        4.49      4.72 o 
  -2   8  12       52.61       65.75     10.87 o 
  -1   8  12      221.00      201.77     11.69 o 
   0   8  12      286.44      288.28     13.42 o 
   1   8  12      675.38      629.35     19.41 o 
   2   8  12      306.61      280.58     11.97 o 
   3   8  12      111.17      104.36      9.06 o 
   4   8  12     1047.45     1047.16     25.69 o 
   5   8  12      359.83      374.85     14.99 o 
   6   8  12       97.06       90.66      9.04 o 
   7   8  12      243.25      221.74     13.24 o 
   8   8  12       44.34       51.49      7.14 o 
   9   8  12      106.64       73.64     11.76 o 
  10   8  12      159.63      151.72     19.11 o 
  -4   9  12      457.12      565.01     34.23 o 
  -3   9  12       54.34       42.86      6.97 o 
  -2   9  12       55.55       57.18     11.69 o 
  -1   9  12       89.05       70.02      9.25 o 
   0   9  12      161.18      156.10     10.91 o 
   1   9  12      646.31      649.65     20.43 o 
   2   9  12      491.96      420.10     14.93 o 
   3   9  12      995.23      904.13     22.86 o 
   4   9  12     1294.00     1357.54     30.50 o 
   5   9  12      255.28      266.63     13.48 o 
   6   9  12      771.42      826.24     22.80 o 
   7   9  12      707.90      707.11     21.96 o 
   8   9  12      111.91      104.44      9.71 o 
   9   9  12       61.91       38.72      9.94 o 
  -3  10  12      126.33      135.74     11.15 o 
  -2  10  12      339.05      338.48     17.36 o 
  -1  10  12      100.34       90.57     10.31 o 
   0  10  12      119.52      108.24     10.46 o 
   1  10  12      302.62      240.81     14.21 o 
   2  10  12       22.78       23.47      5.78 o 
   3  10  12       13.63       13.74      5.07 o 
   4  10  12       72.81       45.41     10.55 o 
   5  10  12       68.51       61.52      8.99 o 
   6  10  12      155.15      165.23     11.63 o 
   7  10  12      342.25      348.14     16.41 o 
   8  10  12      169.73      168.05     12.32 o 
   9  10  12       68.55       41.11     10.16 o 
  -1  11  12      390.66      438.87     18.12 o 
   0  11  12      401.62      366.82     16.35 o 
   1  11  12      535.02      567.77     20.79 o 
   2  11  12      188.83      167.60     12.01 o 
   3  11  12       51.45       53.99      7.38 o 
   4  11  12       28.37       35.91     11.28 o 
   5  11  12        6.31       -7.03      7.03 o 
   6  11  12       27.47       10.66      8.13 o 
   7  11  12       95.14      114.65     11.93 o 
   8  11  12      189.54      177.09     13.11 o 
   1  12  12      273.40      192.15     14.82 o 
   2  12  12      281.73      285.54     13.91 o 
   3  12  12      132.07      103.00     10.14 o 
   4  12  12      263.12      275.23     15.75 o 
   5  12  12       40.85       42.58      9.04 o 
   6  12  12       12.80       10.59      8.78 o 
   7  12  12      108.66      111.02     13.70 o 
  -5  -7  13       57.18       78.32     11.28 o 
  -4  -7  13       41.52       36.84      8.91 o 
  -3  -7  13        3.31        2.65     11.39 o 
  -2  -7  13       19.56       31.71     16.63 o 
  -1  -7  13      106.19       94.67     10.42 o 
  -6  -6  13        6.35       -7.14     12.21 o 
  -5  -6  13        3.98       -4.90      9.45 o 
  -4  -6  13       14.01       20.92      8.33 o 
  -3  -6  13       19.60       35.09     11.45 o 
  -2  -6  13       73.02       54.31     16.61 o 
  -1  -6  13       51.44       46.14      8.00 o 
   0  -6  13       38.53       71.25     16.65 o 
   1  -6  13      128.45      139.13     11.63 o 
   2  -6  13       15.19       31.79      8.67 o 
  -7  -5  13       37.42       44.00      9.75 o 
  -6  -5  13        1.14      -11.50     11.50 o 
  -5  -5  13       37.62       22.17      9.60 o 
  -4  -5  13       81.57       67.62      9.47 o 
  -3  -5  13        6.63       -2.85      9.94 o 
  -2  -5  13      113.83      109.12     17.36 o 
  -1  -5  13       49.46       50.43      7.72 o 
   0  -5  13       37.30       54.51     15.36 o 
   1  -5  13       20.84        7.03      8.43 o 
   2  -5  13        8.41       15.23      8.22 o 
   3  -5  13       69.23       78.32     12.58 o 
  -8  -4  13       20.83       -9.51     16.54 o 
  -7  -4  13       30.58       50.09     10.09 o 
  -6  -4  13       41.29       34.06     11.95 o 
  -5  -4  13       43.98       43.38      9.45 o 
  -4  -4  13       21.03        8.87      7.66 o 
  -3  -4  13       29.74       33.37     10.40 o 
  -2  -4  13       36.00       37.01     13.87 o 
  -1  -4  13       22.34       15.70      5.52 o 
   0  -4  13        7.09      -12.21     12.21 o 
   1  -4  13       48.76       57.87      8.99 o 
   2  -4  13        5.15        5.33      7.12 o 
   3  -4  13       20.45        9.73     10.48 o 
   4  -4  13        2.81      -12.58     14.52 o 
  -7  -3  13      124.66      108.09     13.42 o 
  -6  -3  13       15.06        3.97     11.04 o 
  -5  -3  13       38.03       34.73      8.82 o 
  -4  -3  13       17.82       11.93      7.27 o 
  -3  -3  13       38.06       32.31     12.12 o 
  -2  -3  13       18.65       26.57     12.90 o 
  -1  -3  13       21.43       13.01      4.94 o 
   0  -3  13        0.07       -2.65      7.23 o 
   1  -3  13      225.98      216.87     11.91 o 
   2  -3  13        6.76       17.41      7.10 o 
   3  -3  13      126.35      115.55     14.32 o 
   4  -3  13       80.63       79.77     15.96 o 
   5  -3  13        2.70        1.53      5.93 o 
  -6  -2  13       46.18       62.38      8.93 o 
  -5  -2  13       18.30       15.36     10.25 o 
  -4  -2  13       11.56        8.00      7.46 o 
  -3  -2  13       27.04       33.20     11.00 o 
  -2  -2  13      192.55      195.66     15.31 o 
  -1  -2  13        2.74        6.67      3.93 o 
   0  -2  13      166.53      140.16     14.43 o 
   1  -2  13       23.74       21.96      7.72 o 
   2  -2  13       78.42       68.59      7.92 o 
   3  -2  13      138.57      134.77     14.39 o 
   4  -2  13       76.96      105.11     15.90 o 
   5  -2  13      178.82      167.77     12.23 o 
   6  -2  13       27.95       34.71     11.84 o 
  -8  -1  13       27.99       25.11      8.30 o 
  -7  -1  13       20.67       30.95      8.11 o 
  -6  -1  13       55.63       69.50     14.88 o 
  -5  -1  13       62.10       56.28      9.08 o 
  -4  -1  13      234.84      231.19     18.31 o 
  -3  -1  13       36.61       48.55      8.97 o 
  -2  -1  13      243.16      208.24     14.95 o 
  -1  -1  13       20.06       35.91      5.76 o 
   0  -1  13      342.87      300.23     16.54 o 
   1  -1  13      111.05      105.54     11.39 o 
   2  -1  13       20.00       10.83      6.54 o 
   3  -1  13       51.14       56.30     11.41 o 
   4  -1  13      164.27      171.20     11.78 o 
   5  -1  13       26.58       21.57      6.10 o 
   6  -1  13      285.72      298.38     16.24 o 
   7  -1  13       83.76       85.01     11.30 o 
  -8   0  13        3.96        0.82      6.86 o 
  -7   0  13       64.57       60.31      9.88 o 
  -6   0  13      196.97      240.03     14.21 o 
  -5   0  13        6.49        3.26      8.00 o 
  -4   0  13       48.13       44.80      8.11 o 
  -3   0  13      230.17      227.44     12.40 o 
  -2   0  13       38.05       50.78      5.85 o 
  -1   0  13       17.08        2.35      7.07 o 
   0   0  13       53.93       57.42     10.79 o 
   1   0  13      126.18      119.09      8.69 o 
   2   0  13      316.94      318.14     12.06 o 
   3   0  13      184.51      185.59     13.80 o 
   4   0  13      185.40      205.48     12.42 o 
   5   0  13      736.73      650.83     19.15 o 
   6   0  13      115.15      103.11     12.23 o 
   7   0  13       24.26       14.24      9.17 o 
  -8   1  13        1.20       -3.88      6.45 o 
  -7   1  13       52.65       67.34     11.00 o 
  -6   1  13       20.35       31.79     11.56 o 
  -5   1  13       58.10       72.13      9.49 o 
  -4   1  13      127.26      148.49     10.07 o 
  -3   1  13        1.05       14.00      8.39 o 
  -2   1  13        0.21        2.74      3.54 o 
  -1   1  13        4.06       14.73      4.18 o 
   0   1  13       93.44      107.12     11.86 o 
   1   1  13      382.27      391.04     22.22 o 
   2   1  13      190.95      165.51     15.40 o 
   3   1  13      205.85      181.23     17.64 o 
   4   1  13       76.23       72.43      7.48 o 
   5   1  13      130.64      136.75     10.22 o 
   6   1  13       63.76       70.47     11.48 o 
   7   1  13       48.29       72.22     10.44 o 
   8   1  13      189.81      185.01     16.78 o 
  -8   2  13       11.85        7.87      7.31 o 
  -7   2  13        9.71       11.07      6.54 o 
  -6   2  13       42.96       63.33     15.42 o 
  -5   2  13       10.35        7.87      8.61 o 
  -4   2  13      437.68      460.35     15.98 o 
  -3   2  13      286.89      313.46     14.04 o 
  -2   2  13       94.82       74.37      7.51 o 
  -1   2  13       60.78       64.32      6.88 o 
   0   2  13      116.19      126.42     12.42 o 
   1   2  13        7.89        4.83      6.21 o 
   2   2  13      262.97      245.14     11.35 o 
   3   2  13      238.36      270.51     18.23 o 
   4   2  13      161.92      149.07     15.96 o 
   5   2  13        2.51       -4.36      5.80 o 
   6   2  13       51.61       52.42     10.48 o 
  -7   3  13       13.72       13.33      7.77 o 
  -6   3  13       60.26       85.65     16.35 o 
  -5   3  13      133.24      108.48     10.85 o 
  -4   3  13       27.92       36.39      7.83 o 
  -3   3  13      106.25      118.72     10.81 o 
  -2   3  13       39.11       30.50      5.48 o 
  -1   3  13       81.34       79.51      7.74 o 
   0   3  13      125.35      151.72     13.80 o 
   1   3  13       26.11       15.16      6.47 o 
   2   3  13        2.05       -5.41      5.41 o 
   3   3  13       64.75       63.01     12.25 o 
   4   3  13      131.51      119.97      9.51 o 
   5   3  13        9.73        5.65      4.31 o 
   6   3  13       49.76       41.20      9.56 o 
   7   3  13       34.44       63.05     13.72 o 
  -7   4  13       26.65       26.12      8.39 o 
  -6   4  13        2.01        5.57     14.56 o 
  -5   4  13       12.54       22.11      8.84 o 
  -4   4  13       63.61       78.77      8.69 o 
  -3   4  13        7.41       -4.79      8.82 o 
  -2   4  13      329.67      309.81     12.88 o 
  -1   4  13       39.20       34.10      5.54 o 
   0   4  13       26.29       19.11     10.96 o 
   1   4  13      222.79      248.70     11.91 o 
   2   4  13      151.25      150.19      9.58 o 
   3   4  13       69.26       56.99      9.12 o 
   4   4  13        6.42       10.01      4.25 o 
   5   4  13       47.41       47.30      6.38 o 
   6   4  13       98.73      106.19     13.48 o 
   7   4  13       61.08       55.31      7.87 o 
  -6   5  13        1.64        6.64     15.88 o 
  -5   5  13       52.63       50.56      9.53 o 
  -4   5  13       38.91       52.42      8.37 o 
  -3   5  13       30.21       48.75      9.38 o 
  -2   5  13       99.38       85.96      8.07 o 
  -1   5  13        0.00        3.13      4.34 o 
   0   5  13      111.12      107.42     10.79 o 
   1   5  13       62.30       71.81      8.00 o 
   2   5  13      180.51      166.72      9.99 o 
   3   5  13      115.23      125.15     10.76 o 
   4   5  13      147.39      138.72     10.35 o 
   5   5  13       81.57       91.87      8.97 o 
   6   5  13       28.05       46.27      9.60 o 
   7   5  13       19.76       24.20      7.05 o 
   8   5  13      149.21      165.25     14.93 o 
   9   5  13      101.71      109.55     17.97 o 
  -6   6  13        0.10      -15.68     15.68 o 
  -5   6  13        1.11       -8.09      8.52 o 
  -4   6  13      242.20      239.38     13.20 o 
  -3   6  13      109.28       98.08     11.11 o 
  -2   6  13       64.66       63.91      7.59 o 
  -1   6  13        0.05       -2.48      3.62 o 
   0   6  13       46.64       42.49      9.71 o 
   1   6  13      186.70      155.09     10.50 o 
   2   6  13      112.69      105.56      9.08 o 
   3   6  13       91.83      109.73     10.59 o 
   4   6  13      461.66      490.68     16.59 o 
   5   6  13      266.00      232.91     11.73 o 
   6   6  13       50.16       42.26     10.35 o 
   7   6  13       91.34      100.67      8.87 o 
   8   6  13       40.15       27.14      8.63 o 
   9   6  13       54.95       36.15     15.68 o 
  -5   7  13      193.43      191.59     13.68 o 
  -4   7  13        4.28        0.26      7.79 o 
  -3   7  13       23.57       37.83     10.63 o 
  -2   7  13      118.42      114.60      9.77 o 
  -1   7  13        4.58        5.69      4.51 o 
   0   7  13       21.44        4.14      9.58 o 
   1   7  13       13.51       -2.03      6.73 o 
   2   7  13       59.00       54.27      7.98 o 
   3   7  13      323.08      276.90     14.17 o 
   4   7  13      132.41      122.41      9.99 o 
   5   7  13      189.58      172.97     11.93 o 
   6   7  13       33.68       49.20     10.57 o 
   7   7  13       90.32       88.37      9.08 o 
   8   7  13      105.68      112.81     10.22 o 
   9   7  13       27.32       54.40     16.13 o 
  -4   8  13       15.41       23.32      8.56 o 
  -3   8  13       70.29       92.95     12.75 o 
  -2   8  13        0.03        6.84      4.62 o 
  -1   8  13        0.99       -1.06      4.03 o 
   0   8  13        8.98        2.65      9.79 o 
   1   8  13      232.97      247.28     12.90 o 
   2   8  13      142.03      119.93      9.92 o 
   3   8  13       18.52       33.28      9.77 o 
   4   8  13       23.66       17.67      5.46 o 
   5   8  13        0.05       -1.90      3.88 o 
   6   8  13       17.51       11.24     10.16 o 
   7   8  13        1.78        4.77      6.82 o 
   8   8  13      128.46      129.68     11.24 o 
   9   8  13       56.96       78.84     17.17 o 
  -3   9  13        3.11        8.97     12.25 o 
  -2   9  13      118.65       87.60     22.63 o 
  -1   9  13        0.38        0.99      4.75 o 
   0   9  13       11.94       -0.80     10.25 o 
   1   9  13       17.54        6.26      7.29 o 
   2   9  13       24.71       37.42      8.09 o 
   3   9  13      146.89      152.37     12.51 o 
   4   9  13       38.16       29.66      6.17 o 
   5   9  13      597.56      559.20     18.83 o 
   6   9  13      170.11      152.82     13.70 o 
   7   9  13       24.13       24.98      8.15 o 
   8   9  13       32.42       18.42      8.97 o 
  -2  10  13       26.60       47.93     21.63 o 
  -1  10  13       82.23       87.66      9.58 o 
   0  10  13       22.99       18.29     11.15 o 
   1  10  13        5.98       11.41      7.83 o 
   2  10  13        1.86        1.64      7.18 o 
   3  10  13      126.86      123.64     12.45 o 
   4  10  13        3.04       11.41      4.92 o 
   5  10  13       47.29       60.57      8.07 o 
   6  10  13      231.75      245.49     15.42 o 
   7  10  13       12.74       22.52      7.94 o 
   8  10  13       51.06       66.13     10.50 o 
   0  11  13        7.26       16.85     12.53 o 
   1  11  13       64.77       77.98     10.68 o 
   2  11  13       15.73       22.91      8.37 o 
   3  11  13        8.46      -13.14     14.09 o 
   4  11  13        0.49        6.26      4.77 o 
   5  11  13       57.77       52.52      7.81 o 
   6  11  13       77.91      104.01     13.31 o 
   7  11  13      100.43      109.32     10.91 o 
   3  12  13       31.15       24.61     12.47 o 
   4  12  13        2.16        3.97      5.35 o 
   5  12  13        0.53        9.47      5.41 o 
  -4  -6  14      228.03      218.76     15.79 o 
  -3  -6  14      374.54      371.57     16.89 o 
  -2  -6  14      194.24      184.23     12.66 o 
  -1  -6  14      191.24      192.30     14.78 o 
  -5  -5  14       11.33        3.06      5.93 o 
  -4  -5  14       20.13       15.75     12.88 o 
  -3  -5  14       27.62       28.28     10.18 o 
  -2  -5  14      199.27      178.10     12.10 o 
  -1  -5  14      231.85      213.69     14.69 o 
   0  -5  14      287.64      264.54     21.59 o 
   1  -5  14      239.62      245.40     14.86 o 
  -6  -4  14      181.66      156.32     19.41 o 
  -5  -4  14      250.28      200.77     13.16 o 
  -4  -4  14      143.70      146.07     14.43 o 
  -3  -4  14       10.14       16.70      9.25 o 
  -2  -4  14       52.24       57.92      9.10 o 
  -1  -4  14      265.62      320.23     20.66 o 
   0  -4  14      271.98      234.06     20.17 o 
   1  -4  14      287.45      281.14     14.06 o 
   2  -4  14      489.70      481.55     25.47 o 
   3  -4  14      600.07      589.17     20.30 o 
  -6  -3  14      405.28      490.31     28.06 o 
  -5  -3  14      531.96      551.27     18.27 o 
  -4  -3  14      504.44      500.06     19.18 o 
  -3  -3  14      106.61      103.95     10.53 o 
  -2  -3  14       88.92       83.74      9.45 o 
  -1  -3  14       29.00       41.93     12.81 o 
   0  -3  14      189.70      196.63     18.05 o 
   1  -3  14      179.49      185.16     12.19 o 
   2  -3  14      444.33      475.06     24.83 o 
   3  -3  14      639.62      676.63     21.10 o 
   4  -3  14      502.87      561.97     19.74 o 
  -6  -2  14      105.47      120.47     16.72 o 
  -5  -2  14      188.98      214.17     20.04 o 
  -3  -2  14      260.59      247.39     21.83 o 
  -2  -2  14      401.59      389.73     14.95 o 
  -1  -2  14      132.03      128.13     14.43 o 
   0  -2  14       71.92       88.24     14.17 o 
   1  -2  14       33.50       32.44      6.06 o 
   2  -2  14      161.27      157.03     16.76 o 
   3  -2  14      258.81      234.47     13.11 o 
   4  -2  14      264.29      265.23     13.93 o 
   5  -2  14      312.53      367.21     17.86 o 
  -6  -1  14        2.59       -8.43      8.69 o 
  -5  -1  14       78.31       70.73     13.33 o 
  -4  -1  14       53.17       57.40     11.97 o 
  -3  -1  14      126.66      131.45     17.28 o 
  -2  -1  14      433.02      410.57     24.09 o 
  -1  -1  14      600.42      603.62     29.34 o 
   0  -1  14      390.94      400.38     23.86 o 
   1  -1  14      141.52      136.99      8.67 o 
   2  -1  14       54.45       54.90     13.33 o 
   3  -1  14      186.65      170.73     11.48 o 
   4  -1  14        6.21       20.06      7.81 o 
   5  -1  14      199.38      182.31     17.86 o 
   6  -1  14      151.54      167.73     13.05 o 
  -7   0  14      209.84      206.84     19.93 o 
  -6   0  14      115.42      114.24      9.94 o 
  -5   0  14      103.10      105.46      9.40 o 
  -4   0  14       99.67      102.44     14.71 o 
  -3   0  14      181.16      203.15     19.84 o 
  -2   0  14      257.05      284.06     20.73 o 
  -1   0  14     1786.41     2031.04     59.10 o 
   0   0  14      524.00      488.43     25.86 o 
   1   0  14      178.52      159.34     17.21 o 
   2   0  14        3.38       10.18      7.77 o 
   4   0  14       58.96       33.24     15.23 o 
   5   0  14       59.30       45.25     14.28 o 
   6   0  14       58.75       73.68      9.28 o 
  -7   1  14      190.77      194.02     19.76 o 
  -6   1  14      163.30      164.26     15.62 o 
  -5   1  14      166.17      181.49     12.10 o 
  -4   1  14       73.58       63.96     13.80 o 
  -3   1  14      104.08       93.31     10.14 o 
  -2   1  14      156.43      160.05     10.70 o 
  -1   1  14      282.70      287.49     23.43 o 
   0   1  14      168.90      182.27     18.66 o 
   1   1  14      199.99      188.65     18.55 o 
   2   1  14      203.86      239.49     21.29 o 
   3   1  14      508.30      513.61     26.73 o 
   5   1  14        3.54        1.10      9.77 o 
   6   1  14       13.53       21.33     10.96 o 
   7   1  14      159.60      186.93     20.10 o 
  -7   2  14      445.45      523.14     27.63 o 
  -6   2  14      257.15      227.41     18.98 o 
  -5   2  14      115.85      126.42     10.27 o 
  -4   2  14      243.20      274.35     14.82 o 
  -3   2  14      263.14      320.81     14.26 o 
  -2   2  14      410.17      472.30     16.16 o 
  -1   2  14       88.36       85.07     10.42 o 
   0   2  14        1.73        8.65      4.49 o 
   1   2  14       55.90       50.04      6.36 o 
   2   2  14      457.62      421.39     23.77 o 
   3   2  14      524.67      548.76     28.04 o 
   4   2  14     1154.86     1206.74     42.17 o 
   5   2  14      196.16      180.28     18.36 o 
   6   2  14      406.36      414.94     24.18 o 
   7   2  14      260.62      246.24     22.95 o 
  -6   3  14       54.72       77.07     12.23 o 
  -5   3  14      147.68      158.91     11.37 o 
  -4   3  14      206.19      239.34     14.60 o 
  -3   3  14      177.89      202.67     12.36 o 
  -2   3  14      721.57      791.90     21.51 o 
  -1   3  14      181.32      181.23     12.53 o 
   0   3  14       74.79       84.51      8.22 o 
   1   3  14        2.18       14.60      4.92 o 
   2   3  14      132.58      153.92     15.19 o 
   3   3  14      285.49      300.99     13.50 o 
   4   3  14      676.66      699.54     31.58 o 
   5   3  14      110.68      142.23     18.49 o 
   6   3  14      216.95      210.87     20.06 o 
   7   3  14      215.38      247.02     21.79 o 
  -6   4  14        5.31       18.55      7.94 o 
  -5   4  14       56.39       73.34      8.63 o 
  -4   4  14      285.64      274.29     15.85 o 
  -3   4  14      133.79      132.05     11.24 o 
  -2   4  14      882.24      923.29     23.86 o 
  -1   4  14     1372.74     1440.11     31.06 o 
   0   4  14      717.02      755.99     20.38 o 
   1   4  14      472.26      442.79     15.47 o 
   2   4  14      276.43      266.74     18.01 o 
   3   4  14      491.48      497.41     16.85 o 
   4   4  14      561.49      575.55     18.70 o 
   5   4  14       88.12       98.42     11.76 o 
   6   4  14      142.68      137.90     10.81 o 
   7   4  14      370.43      402.69     24.14 o 
  -5   5  14       59.51       56.62      8.26 o 
  -4   5  14       77.73       81.36     12.60 o 
  -3   5  14       34.43       42.36      9.32 o 
  -2   5  14      276.67      272.37     13.59 o 
  -1   5  14      538.44      556.83     19.02 o 
   0   5  14      187.22      171.76     11.50 o 
   1   5  14      308.43      323.36     13.63 o 
   2   5  14      565.09      628.34     20.00 o 
   3   5  14      817.17      871.99     22.82 o 
   4   5  14      259.99      257.27     13.44 o 
   5   5  14      135.87      136.37     12.34 o 
   6   5  14       60.06       70.30      8.13 o 
   7   5  14       80.23       76.68      8.82 o 
   8   5  14       96.77      101.70     17.17 o 
  -5   6  14       52.32       47.73      8.24 o 
  -4   6  14       69.54       70.45     12.88 o 
  -3   6  14        6.99       17.04      8.65 o 
  -2   6  14       85.21       95.02      9.73 o 
  -1   6  14      220.87      207.33     13.07 o 
   0   6  14       47.04       51.51      7.10 o 
   1   6  14       54.51       49.68      7.14 o 
   2   6  14      100.90       96.79     11.11 o 
   3   6  14      817.78      808.75     22.28 o 
   4   6  14      692.48      700.58     21.20 o 
   5   6  14      186.87      217.45     14.45 o 
   6   6  14      155.39      176.90     12.77 o 
   7   6  14       15.16        9.06      5.61 o 
   8   6  14       48.39       29.51     14.41 o 
  -4   7  14      141.90      152.54     14.15 o 
  -3   7  14       55.50       48.23      9.58 o 
  -2   7  14       91.10       95.12     10.20 o 
  -1   7  14       76.01       77.22     11.48 o 
   0   7  14       10.51        7.14      4.81 o 
   1   7  14        6.26        9.60      4.75 o 
   2   7  14       55.79       33.05     10.12 o 
   3   7  14      160.35      150.39     11.13 o 
   4   7  14      836.48      940.28     25.00 o 
   5   7  14      571.00      593.91     21.14 o 
   6   7  14      264.06      276.51     13.57 o 
   7   7  14      101.34       93.07     10.01 o 
   8   7  14      111.99      132.18     16.41 o 
  -3   8  14      304.97      354.14     16.76 o 
  -2   8  14      395.18      418.50     17.41 o 
  -1   8  14      330.80      349.54     16.48 o 
   0   8  14      108.05      128.17     10.96 o 
   1   8  14       87.56       82.16      8.58 o 
   2   8  14       52.70       71.63     11.28 o 
   3   8  14       85.83       59.47      8.99 o 
   4   8  14       82.26       62.96      9.58 o 
   5   8  14       18.39       12.10     11.30 o 
   6   8  14      493.94      484.01     18.27 o 
   7   8  14      513.97      508.67     18.44 o 
   8   8  14      256.97      315.42     22.17 o 
  -2   9  14      183.83      180.13     13.01 o 
  -1   9  14      187.00      172.88     13.52 o 
   0   9  14      164.70      144.11     11.48 o 
   1   9  14      250.08      248.16     13.50 o 
   2   9  14      146.32      157.87     12.64 o 
   3   9  14      208.66      203.28     12.66 o 
   4   9  14       15.07       13.91      8.11 o 
   5   9  14      203.79      206.21     15.55 o 
   6   9  14        1.80        3.77      4.92 o 
   7   9  14      339.18      303.64     15.12 o 
   0  10  14      194.08      161.39     24.83 o 
   1  10  14      471.52      453.58     17.51 o 
   2  10  14      284.68      248.60     15.21 o 
   3  10  14      745.48      718.48     22.63 o 
   4  10  14      326.43      325.75     15.75 o 
   5  10  14       95.33      139.71     14.30 o 
   6  10  14       27.06       26.19      6.84 o 
   2  11  14      202.21      250.58     15.51 o 
   3  11  14      520.23      530.52     19.93 o 
   4  11  14      348.12      372.11     17.00 o 
   5  11  14      291.11      317.88     17.26 o 
  -4  -4  15        3.46        5.76      6.58 o 
  -3  -4  15       29.55       27.18      7.38 o 
  -2  -4  15        5.21       -8.00     12.45 o 
  -1  -4  15      286.98      218.46     14.13 o 
   0  -4  15       86.09       90.72     10.27 o 
  -5  -3  15       38.76       36.71     25.09 o 
  -4  -3  15       29.75       25.06     12.86 o 
  -3  -3  15       29.97        9.97     11.91 o 
  -2  -3  15      121.71       79.18     24.29 o 
  -1  -3  15        1.89       -9.12      9.12 o 
   0  -3  15       89.65       76.47      9.79 o 
   1  -3  15      145.51      157.63     16.65 o 
   2  -3  15        5.49        9.38     15.42 o 
  -5  -2  15       26.89       69.80     25.75 o 
  -4  -2  15       10.91       23.64     11.76 o 
  -3  -2  15        9.55       21.20     11.37 o 
  -2  -2  15      284.90      290.42     26.23 o 
  -1  -2  15       93.79      102.78     19.07 o 
   0  -2  15        3.25       14.99     15.47 o 
   1  -2  15       33.24       28.77     10.29 o 
   2  -2  15      110.98      104.83     18.14 o 
   3  -2  15       21.25       28.47      6.92 o 
  -4  -1  15       88.39       92.04     15.72 o 
  -3  -1  15       15.83        0.63      9.12 o 
  -2  -1  15       12.84       -1.62      8.78 o 
   0  -1  15        7.89       30.24     16.46 o 
   1  -1  15      149.73      148.16     17.97 o 
   2  -1  15       22.87       29.49     10.96 o 
   3  -1  15       89.14       78.56     14.62 o 
   4  -1  15      111.75      142.36     21.38 o 
  -5   0  15       15.05       -0.60     19.37 o 
  -4   0  15       30.31       28.26     11.32 o 
  -3   0  15       15.59       14.04      9.81 o 
  -2   0  15        9.31       13.40      9.99 o 
  -1   0  15      184.22      187.62     20.17 o 
   0   0  15       32.68       21.35     13.20 o 
   1   0  15      111.12      106.45     15.60 o 
   2   0  15      121.23      106.86     15.70 o 
   3   0  15      485.08      473.96     27.59 o 
   4   0  15       61.22       69.59     19.52 o 
   5   0  15        1.93       12.42     16.26 o 
  -6   1  15        6.93        8.58     12.49 o 
  -5   1  15       38.93       53.49     12.96 o 
  -4   1  15       10.93        3.95      5.52 o 
  -3   1  15      248.41      246.31     22.69 o 
  -2   1  15        1.58       -3.73      8.09 o 
  -1   1  15       55.01       67.21     16.24 o 
   0   1  15       89.60       72.67     15.55 o 
   1   1  15       75.50       80.00     18.38 o 
   2   1  15        6.09        5.03      7.48 o 
   3   1  15      107.04       91.61     14.54 o 
   4   1  15       39.17       32.98     10.79 o 
   5   1  15       28.25        8.56     15.55 o 
  -5   2  15       11.28       28.36     12.66 o 
  -4   2  15        8.47       10.81      5.52 o 
  -3   2  15      105.83      123.36     10.22 o 
  -2   2  15        0.97      -10.07     10.07 o 
  -1   2  15        2.62       -0.88      7.87 o 
   0   2  15       52.05       62.81     15.27 o 
   1   2  15       45.44       28.90     17.51 o 
   2   2  15       75.33       82.72     13.91 o 
   3   2  15        5.31        2.09      7.16 o 
   4   2  15       24.18       11.69      8.41 o 
   6   2  15       48.81       27.74     19.24 o 
  -5   3  15       21.74       43.25     13.14 o 
  -4   3  15        5.64       10.22      5.39 o 
  -3   3  15        9.56       17.67      5.39 o 
  -2   3  15       10.52       27.48     11.00 o 
  -1   3  15       15.82       16.01      8.07 o 
   0   3  15       35.96       45.75      8.39 o 
   1   3  15       23.43       19.84     10.66 o 
   2   3  15       15.71       22.20      9.06 o 
   3   3  15       64.38       63.18     12.66 o 
   4   3  15       16.83       26.44     16.03 o 
   5   3  15       19.42       30.24     13.89 o 
   6   3  15       22.56       29.38     13.50 o 
  -5   4  15       89.77      121.05     14.11 o 
  -4   4  15      220.76      226.18     13.87 o 
  -3   4  15      120.07      111.71     10.29 o 
  -2   4  15       29.49       15.83     11.22 o 
  -1   4  15      134.36      143.85     11.26 o 
   0   4  15       36.68       32.51      8.48 o 
   1   4  15       35.89       44.52     10.87 o 
   2   4  15      150.47      120.94      9.90 o 
   3   4  15        0.84       -0.02      4.23 o 
   4   4  15       72.92       89.43     11.78 o 
   5   4  15        1.19        6.60     13.48 o 
   6   4  15        6.32       24.72     13.31 o 
   7   4  15        2.71       24.29     18.57 o 
  -4   5  15       19.73       16.18     22.11 o 
  -3   5  15      114.59      109.49     10.53 o 
  -2   5  15       79.22      107.42     12.79 o 
  -1   5  15       41.94       37.36      8.80 o 
   0   5  15       60.72       74.98      9.66 o 
   1   5  15       22.12       10.76     10.31 o 
   2   5  15      135.87      145.94     11.11 o 
   3   5  15       92.55       75.58      8.52 o 
   4   5  15       33.48       34.27     10.85 o 
   5   5  15        2.65       -4.08      7.98 o 
   6   5  15        9.86       19.31      9.75 o 
   7   5  15       66.22      108.76     21.25 o 
  -3   6  15        5.54       14.95      5.82 o 
  -2   6  15       37.71       30.61     11.95 o 
  -1   6  15       76.95       70.69      9.51 o 
   0   6  15        7.29        8.15      8.18 o 
   1   6  15       95.03      100.65     12.08 o 
   2   6  15       72.84       66.65      8.28 o 
   3   6  15        4.11        0.17      4.51 o 
   4   6  15        7.66        1.38     10.27 o 
   5   6  15       15.23        1.83      8.28 o 
   6   6  15       17.65       24.46      9.84 o 
   7   6  15       58.04       30.33     13.29 o 
  -2   7  15        3.63       21.85     11.69 o 
  -1   7  15        5.24        4.70      7.81 o 
   0   7  15        2.69        1.86      7.77 o 
   1   7  15      106.18       86.43     12.32 o 
   2   7  15      149.28      140.08     11.52 o 
   3   7  15        1.62        3.02      5.26 o 
   4   7  15       69.24       73.75     12.06 o 
   5   7  15        7.61       17.08      8.93 o 
   6   7  15       13.54        5.18      9.60 o 
   7   7  15        1.34      -12.08     12.08 o 
  -1   8  15       81.91       81.32     10.31 o 
   0   8  15       48.42       44.39      9.12 o 
   1   8  15       10.52        3.88     11.28 o 
   2   8  15       21.73       10.70      5.63 o 
   3   8  15      126.01      113.95     10.76 o 
   4   8  15      226.33      247.84     15.53 o 
   5   8  15        7.78        6.71      8.71 o 
   6   8  15       70.94       80.11     11.41 o 
   0   9  15      108.20       94.54     11.04 o 
   1   9  15       88.25       98.70     13.35 o 
   2   9  15       42.64       38.65      7.44 o 
   3   9  15       37.85       30.97      7.20 o 
   4   9  15      102.43       69.93     13.05 o 
   5   9  15        1.92       -1.14      8.41 o 
  -3  -2  16      115.68      199.65     26.25 o 
  -2  -2  16      220.39      226.29     22.86 o 
  -1  -2  16      274.31      309.25     26.57 o 
   0  -2  16      344.30      340.61     29.01 o 
  -2  -1  16       46.61       57.70     13.35 o 
  -1  -1  16      178.42      174.72     14.90 o 
   0  -1  16      247.71      350.19     28.77 o 
   1  -1  16      390.70      406.06     26.64 o 
   2  -1  16      560.18      581.21     31.56 o 
  -4   0  16       43.56       41.07     15.60 o 
  -3   0  16       28.79       44.35     20.64 o 
  -2   0  16       59.70       64.56     13.85 o 
  -1   0  16       76.29       52.18     13.42 o 
   0   0  16       16.88        7.83      9.60 o 
   2   0  16      145.08       99.85     19.20 o 
   3   0  16      360.26      374.18     25.17 o 
  -4   1  16       73.22      116.13     19.56 o 
  -3   1  16      114.26      118.12     22.37 o 
  -2   1  16      316.27      299.31     25.52 o 
  -1   1  16      383.71      383.97     25.30 o 
   0   1  16       45.51       11.35     19.43 o 
   1   1  16       88.13       79.08     16.48 o 
   2   1  16       86.92       99.42     16.29 o 
   4   1  16       43.51       50.95     13.93 o 
  -4   2  16       97.24      116.65     12.66 o 
  -3   2  16      117.27      157.85     24.09 o 
  -2   2  16      300.37      309.94     24.01 o 
  -1   2  16      338.88      365.25     24.91 o 
   0   2  16      241.73      244.13     25.30 o 
   1   2  16      151.16      201.12     21.05 o 
   2   2  16      130.74       99.91     16.54 o 
   3   2  16       94.81      100.99     20.36 o 
   4   2  16        5.25       11.22      9.06 o 
  -3   3  16       31.78       38.24     13.18 o 
  -2   3  16      169.80      156.56     12.19 o 
  -1   3  16       68.07       81.00      8.84 o 
   0   3  16      134.72      190.53     22.82 o 
   1   3  16      157.28      156.19     19.84 o 
   2   3  16      264.62      294.52     23.49 o 
   3   3  16      465.98      491.17     30.48 o 
   4   3  16      274.23      294.86     25.45 o 
   5   3  16       52.88       55.52     13.55 o 
  -3   4  16      133.80      146.70     14.47 o 
  -2   4  16       51.35       74.70      9.12 o 
  -1   4  16        2.04        8.13      5.39 o 
   0   4  16       13.78       61.97     11.50 o 
   1   4  16       41.99       60.74      8.95 o 
   2   4  16      162.01      134.47     17.99 o 
   3   4  16      151.45      161.06     20.94 o 
   4   4  16      188.03      209.29     21.96 o 
   5   4  16      184.31      195.02     21.48 o 
  -2   5  16      289.42      244.89     15.16 o 
  -1   5  16       21.43       18.55      6.04 o 
   0   5  16        9.96       22.56     11.52 o 
   1   5  16       26.95       41.78      8.91 o 
   2   5  16       95.79       97.80     10.57 o 
   3   5  16      313.42      296.91     16.11 o 
   4   5  16      109.14      123.10     10.55 o 
   5   5  16      228.63      248.94     24.31 o 
  -2   6  16      599.04      596.95     20.64 o 
  -1   6  16      488.05      514.90     18.79 o 
   0   6  16      185.42      179.83     14.69 o 
   1   6  16       56.27       41.76      9.64 o 
   2   6  16      147.69      146.16     12.04 o 
   3   6  16      125.16       95.64     13.07 o 
   4   6  16       56.81       50.22      8.00 o 
   5   6  16      105.32      104.31     10.89 o 
   0   7  16      378.78      370.29     18.10 o 
   1   7  16      231.36      232.66     14.37 o 
   2   7  16      152.61      140.14     12.23 o 
   3   7  16      182.26      182.29     14.60 o 
   4   7  16        3.29        2.44      5.59 o 
   2   8  16      338.40      352.80     16.82 o 
   3   8  16      404.76      378.43     18.38 o 
   0   2  17        2.78        8.22     10.31 o 
   1   2  17      103.93      113.24     17.92 o 
   0   3  17       28.04       27.31     12.81 o 
   1   3  17        5.47       13.03     10.46 o 
   2   3  17       87.77       82.44     20.06 o 
   0   4  17       17.54        4.94      9.92 o 
   1   4  17       58.09       63.07     14.13 o 
   2   4  17       27.36       18.36     18.55 o 
                                                 
